# Supplementary material for: Whole-genome resequencing of tea grey geometrid provides insights into their population structure and adaptation to tea crops
Source: Crop Health. 2024 Jun 1;2(1):8. doi: 10.1007/s44297-024-00026-z (PMC12825984; doi:10.1007/s44297-024-00026-z)
Supplement: Supplementary file 2 — Additional file 2: Table S1. The site information of geometrid samples. Table S2. The statistic of CV error value. Table S3. The IBS matrix data. Table S4. The 20 vector quantities in PCA analysis. Table S5. The π value in 30 chromosomes. Table S6. The FSTvalue of 30 chromosomes. Table S7. The Tajima's D value of 30 chromosomes. Table S8. The function annotation and list of 222 candidate genes. Table S9. The Bayes Empirical Bayes (BEB) probabilities of all aligned sites in pgp-2. Table S10. The Bayes Empirical Bayes (BEB) probabilities of all aligned sites in LCT genes. [file 44297_2024_26_MOESM2_ESM.xlsx]

## Sheet: Table S1
Table S1. The site information of geometrid samples
sample_name	organism	breed	host	collection_date	geographic_location_name	longitude&latitude	tissue	stage
EG1-1	Ectropis grisescens	wild	Camellia sinensis var. sinensis	2021.8.17	China: Zhejiang, Huzhou, 'Anji	120.15°E, 30.26°N	whole body	Larva
EG1-2	Ectropis grisescens	wild	Camellia sinensis var. sinensis	2021.8.17	China: Zhejiang, Huzhou, 'Anji	120.15°E, 30.26°N	whole body	Larva
EG1-3	Ectropis grisescens	wild	Camellia sinensis var. sinensis	2021.8.17	China: Zhejiang, Huzhou, 'Anji	120.15°E, 30.26°N	whole body	Larva
EG2-1	Ectropis grisescens	wild	Camellia sinensis var. sinensis	2021.5.11	China: Zhejiang, Jinhua, Caiyunjian	119.54°E, 29.10°N	whole body	Larva
EG2-2	Ectropis grisescens	wild	Camellia sinensis var. sinensis	2021.5.11	China: Zhejiang, Jinhua, Caiyunjian	119.54°E, 29.10°N	whole body	Larva
EG2-3	Ectropis grisescens	wild	Camellia sinensis var. sinensis	2021.5.11	China: Zhejiang, Jinhua, Caiyunjian	119.54°E, 29.10°N	whole body	Larva
EG3-1	Ectropis grisescens	wild	Camellia sinensis var. Yabukita	2021.7	China: Zhejiang, Shaoxing, Yuchacun	120.70°E, 29.93°N	whole body	Larva
EG3-2	Ectropis grisescens	wild	Camellia sinensis var. Yabukita	2021.7	China: Zhejiang, Shaoxing, Yuchacun	120.70°E, 29.93°N	whole body	Larva
EG4-1	Ectropis grisescens	wild	Camellia sinensis var. sinensis	2021.7.16	China: Jiangsu, Wuxi	120.30°E, 31.57°N	whole body	Larva
EG4-2	Ectropis grisescens	wild	Camellia sinensis var. sinensis	2021.7.16	China: Jiangsu, Wuxi	120.30°E, 31.57°N	whole body	Larva
EG4-3	Ectropis grisescens	wild	Camellia sinensis var. sinensis	2021.7.16	China: Jiangsu, Wuxi	120.30°E, 31.57°N	whole body	Larva
EG5-1	Ectropis grisescens	wild	Camellia sinensis var. pubilimba	2020.9.24	China: Hubei, Xiangyang	112.15°E, 32.05°N	whole body	Larva
EG5-2	Ectropis grisescens	wild	Camellia sinensis var. pubilimba	2020.9.24	China: Hubei, Xiangyang	112.15°E, 32.05°N	whole body	Larva
EG5-3	Ectropis grisescens	wild	Camellia sinensis var. pubilimba	2020.9.24	China: Hubei, Xiangyang	112.15°E, 32.05°N	whole body	Pupae
EG6-1	Ectropis grisescens	wild	Camellia sinensis var. assamica	2021.8.4	China: Guangdong, Qingyuan	113.13°E, 23.69°N	whole body	Adult
EG6-2	Ectropis grisescens	wild	Camellia sinensis var. assamica	2021.8.4	China: Guangdong, Qingyuan	113.13°E, 23.69°N	whole body	Adult
EG6-3	Ectropis grisescens	wild	Camellia sinensis var. assamica	2021.8.4	China: Guangdong, Qingyuan	113.13°E, 23.69°N	whole body	Adult
EG7-1	Ectropis grisescens	wild	Camellia sinensis var. pubilimba	2021.7.15	China: Hunan, Chenzhou	113.03°E, 25.80°N	whole body	Pupae
EG7-2	Ectropis grisescens	wild	Camellia sinensis var. pubilimba	2021.7.15	China: Hunan, Chenzhou	113.03°E, 25.80°N	whole body	Pupae
EG7-3	Ectropis grisescens	wild	Camellia sinensis var. pubilimba	2021.7.15	China: Hunan, Chenzhou	113.03°E, 25.80°N	whole body	Pupae
EG8-1	Ectropis grisescens	wild	Camellia sinensis var. Fuyun 6	2021.7.1	China: Guangxi, Guilin	110.28°E, 25.26°N	whole body	Pupae
EG8-2	Ectropis grisescens	wild	Camellia sinensis var. Fuyun 6	2021.7.1	China: Guangxi, Guilin	110.28°E, 25.26°N	whole body	Pupae
EG9-1	Ectropis grisescens	wild	Camellia sinensis var. sinensis	2020.9.12	China: Hubei, Suizhou	113.41°E, 31.72°N	whole body	Pupae
EG9-2	Ectropis grisescens	wild	Camellia sinensis var. sinensis	2020.9.12	China: Hubei, Suizhou	113.41°E, 31.72°N	whole body	Pupae
EG9-3	Ectropis grisescens	wild	Camellia sinensis var. sinensis	2020.9.12	China: Hubei, Suizhou	113.41°E, 31.72°N	whole body	Pupae
EG10-1	Ectropis grisescens	wild	Camellia sinensis var. sinensis	2021.7.7	China: Hubei, 'Enshi	109.48°E, 30.34°N	whole body	Pupae
EG10-2	Ectropis grisescens	wild	Camellia sinensis var. sinensis	2021.7.7	China: Hubei, 'Enshi	109.48°E, 30.34°N	whole body	Pupae
EG10-3	Ectropis grisescens	wild	Camellia sinensis var. sinensis	2021.7.7	China: Hubei, 'Enshi	109.48°E, 30.34°N	whole body	Pupae
EG11-1	Ectropis grisescens	wild	Camellia sinensis var. pubilimba	2021.6	China: Jiangxi, Nanchang	115.91°E, 28.66°N	whole body	Larva
EG11-2	Ectropis grisescens	wild	Camellia sinensis var. pubilimba	2021.6	China: Jiangxi, Nanchang	115.91°E, 28.66°N	whole body	Larva
EG11-3	Ectropis grisescens	wild	Camellia sinensis var. pubilimba	2021.6	China: Jiangxi, Nanchang	115.91°E, 28.66°N	whole body	Larva
EG12-1	Ectropis grisescens	wild	Camellia sinensis var. sinensis	2021.5.11	China: Zhejiang, Jinhua, Caiyunjian	119.54°E, 29.10°N	whole body	Larva
EG12-2	Ectropis grisescens	wild	Camellia sinensis var. sinensis	2021.5.11	China: Zhejiang, Jinhua, Caiyunjian	119.54°E, 29.10°N	whole body	Larva
EG12-3	Ectropis grisescens	wild	Camellia sinensis var. sinensis	2021.5.11	China: Zhejiang, Jinhua, Caiyunjian	119.54°E, 29.10°N	whole body	Larva
EG13-1	Ectropis grisescens	wild	Camellia sinensis var. sinensis	2021.5.13	China: Henan, Nanyang	112.51°E, 32.99°N	whole body	Larva
EG13-2	Ectropis grisescens	wild	Camellia sinensis var. sinensis	2021.5.13	China: Henan, Nanyang	112.51°E, 32.99°N	whole body	Larva
EG13-3	Ectropis grisescens	wild	Camellia sinensis var. sinensis	2021.5.13	China: Henan, Nanyang	112.51°E, 32.99°N	whole body	Larva
EG14-1	Ectropis grisescens	wild	Camellia sinensis var. sinensis	2021.7	China: Zhejiang, Shaoxing, Yuchacun	119.54°E, 29.10°N	whole body	Larva
EG14-2	Ectropis grisescens	wild	Camellia sinensis var. sinensis	2021.7	China: Zhejiang, Shaoxing, Yuchacun	119.54°E, 29.10°N	whole body	Larva
EG14-3	Ectropis grisescens	wild	Camellia sinensis var. sinensis	2021.7	China: Zhejiang, Shaoxing, Yuchacun	119.54°E, 29.10°N	whole body	Larva
EG15-1	Ectropis grisescens	wild	Camellia sinensis var. sinensis	2021.6	China: Jiangsu, Yangzhou	119.35°E, 32.38°N	whole body	Larva
EG15-2	Ectropis grisescens	wild	Camellia sinensis var. sinensis	2021.6	China: Jiangsu, Yangzhou	119.35°E, 32.38°N	whole body	Larva
EG15-3	Ectropis grisescens	wild	Camellia sinensis var. sinensis	2021.6	China: Jiangsu, Yangzhou	119.35°E, 32.38°N	whole body	Larva
EO1-1	Ectropis obliqua	wild	Camellia sinensis var. sinensis	2021.7.15	China: Anhui, Xuancheng	118.77°E, 30.94°N	whole body	Larva
EO1-2	Ectropis obliqua	wild	Camellia sinensis var. sinensis	2021.7.15	China: Anhui, Xuancheng	118.77°E, 30.94°N	whole body	Larva
EO1-3	Ectropis obliqua	wild	Camellia sinensis var. sinensis	2021.7.15	China: Anhui, Xuancheng	118.77°E, 30.94°N	whole body	Larva
EO2-1	Ectropis obliqua	wild	Camellia sinensis var. sinensis	2021.4.16	China: Zhejiang, Hangzhou, Maojiabu	120.12°E, 30.23°N	whole body	Adult
EO2-2	Ectropis obliqua	wild	Camellia sinensis var. sinensis	2021.4.16	China: Zhejiang, Hangzhou, Maojiabu	120.12°E, 30.23°N	whole body	Adult
EO2-3	Ectropis obliqua	wild	Camellia sinensis var. sinensis	2021.4.16	China: Zhejiang, Hangzhou, Maojiabu	120.12°E, 30.23°N	whole body	Adult
EO3-1	Ectropis obliqua	wild	Camellia sinensis var. sinensis	2021.6.28	China: Zhejiang, Hangzhou, Yuhang	119.95°E, 30.26°N	whole body	Larva
EO3-2	Ectropis obliqua	wild	Camellia sinensis var. sinensis	2021.6.28	China: Zhejiang, Hangzhou, Yuhang	119.95°E, 30.26°N	whole body	Larva
EO3-3	Ectropis obliqua	wild	Camellia sinensis var. sinensis	2021.6.28	China: Zhejiang, Hangzhou, Yuhang	119.95°E, 30.26°N	whole body	Larva
EO4-1	Ectropis obliqua	wild	Camellia sinensis var. sinensis	2021.8.17	China: Zhejiang, Huzhou, 'Anji	120.15°E, 30.26°N	whole body	Larva
EO4-2	Ectropis obliqua	wild	Camellia sinensis var. sinensis	2021.8.17	China: Zhejiang, Huzhou, 'Anji	120.15°E, 30.26°N	whole body	Larva
EO4-3	Ectropis obliqua	wild	Camellia sinensis var. sinensis	2021.8.17	China: Zhejiang, Huzhou, 'Anji	120.15°E, 30.26°N	whole body	Larva

## Sheet: Table S2
Table S2. The statistic of CV error value.
K	CV_error	Likelihood value
2	0.59463	-1.0101
3	0.62161	-1.01368
4	0.65809	-1.02009
5	0.72142	-1.0137
6	0.76034	-1.02253
7	0.80804	-1.02735
8	0.96361	-1.0137
9	1.00401	-1.0201
10	1.14423	-1.0137

## Sheet: Table S3
Table S3. The IBS matrix data.
ID	TGG11-1	TGG11-2	TGG11-3	TGG12-1	TGG12-2	TGG12-3	TGG13-1	TGG13-2	TGG13-3	TGG14-1	TGG14-2	TGG14-3	TGG15-1	TGG15-2	TGG15-3	TGG4-1	TGG4-2	TGG4-3	TGG5-1	TGG5-2	TGG5-3	TGG6-1	TGG6-2	TGG6-3	TGG7-1	TGG7-2	TGG7-3	TGG8-1	TGG8-2	TGG9-1	TGG9-2	TGG9-3	TGG10-1	TGG10-2	TGG10-3	TGG1-1	TGG1-2	TGG1-3	TGG3-1	TGG3-2	TGG2-1	TGG2-2	TGG2-3
EG11-1	0	0.241209	0.139566	0.271963	0.268531	0.266387	0.280887	0.279754	0.281436	0.272136	0.275206	0.271601	0.261896	0.258879	0.258255	0.26096	0.25801	0.259501	0.265941	0.267145	0.267149	0.254944	0.25113	0.254997	0.249386	0.24984	0.25041	0.270995	0.267325	0.263252	0.256729	0.256405	0.269154	0.267319	0.267365	0.274316	0.269726	0.279566	0.273433	0.272115	0.268095	0.268049	0.269962
EG11-2	0.241209	0	0.243781	0.271599	0.271847	0.268679	0.286712	0.284186	0.283178	0.272595	0.277552	0.271132	0.258893	0.258136	0.257481	0.257873	0.25705	0.257948	0.267913	0.26882	0.268883	0.252325	0.253692	0.254052	0.252523	0.25257	0.250742	0.268981	0.268499	0.263205	0.258558	0.257958	0.270431	0.270379	0.270471	0.275999	0.269866	0.282074	0.272148	0.272638	0.267001	0.268898	0.269714
EG11-3	0.139566	0.243781	0	0.272601	0.269226	0.268184	0.282928	0.281393	0.284131	0.271631	0.275007	0.271824	0.260635	0.259617	0.259795	0.261781	0.260253	0.25942	0.265199	0.267835	0.268515	0.254679	0.252822	0.256344	0.253468	0.254204	0.253259	0.270122	0.267479	0.265014	0.259929	0.258165	0.271588	0.267057	0.267493	0.274829	0.271351	0.279011	0.272683	0.273853	0.268253	0.267811	0.270002
EG12-1	0.271963	0.271599	0.272601	0	0.244291	0.255006	0.265141	0.260321	0.264209	0.251859	0.261704	0.25295	0.257595	0.25484	0.258626	0.258859	0.262286	0.254131	0.279758	0.2797	0.283171	0.274611	0.272763	0.271648	0.270845	0.268705	0.270402	0.278096	0.280809	0.279697	0.277181	0.275286	0.282775	0.28149	0.281503	0.251936	0.242681	0.267838	0.244236	0.24231	0.244603	0.240842	0.241803
EG12-2	0.268531	0.271847	0.269226	0.244291	0	0.252125	0.259258	0.257959	0.258898	0.252208	0.262238	0.256222	0.259266	0.264182	0.257954	0.258939	0.264586	0.259007	0.279357	0.279388	0.281912	0.274142	0.271569	0.273276	0.272985	0.273748	0.272099	0.280671	0.276693	0.281022	0.273133	0.275652	0.282487	0.28213	0.282089	0.254241	0.24837	0.263136	0.240784	0.240406	0.245408	0.247657	0.244455
EG12-3	0.266387	0.268679	0.268184	0.255006	0.252125	0	0.274122	0.271219	0.271177	0.259003	0.265233	0.261648	0.255682	0.257007	0.259664	0.260326	0.263995	0.259413	0.27647	0.27654	0.277671	0.272341	0.267037	0.270569	0.270777	0.269127	0.268622	0.278441	0.276416	0.279129	0.270616	0.27241	0.278165	0.27706	0.280052	0.26259	0.253683	0.272017	0.252983	0.255309	0.255827	0.253468	0.254114
EG13-1	0.280887	0.286712	0.282928	0.265141	0.259258	0.274122	0	0.116379	0.104785	0.264181	0.271756	0.266701	0.271567	0.274945	0.271643	0.274029	0.277955	0.272858	0.293021	0.292204	0.293791	0.286556	0.284241	0.287788	0.286875	0.286085	0.286027	0.293176	0.289988	0.291974	0.288009	0.289445	0.291859	0.29347	0.291423	0.267832	0.261728	0.267713	0.262542	0.261716	0.263822	0.261978	0.26159
EG13-2	0.279754	0.284186	0.281393	0.260321	0.257959	0.271219	0.116379	0	0.125418	0.265945	0.270145	0.267992	0.269399	0.271546	0.268325	0.269089	0.275311	0.269344	0.291547	0.290018	0.291363	0.283131	0.282538	0.285792	0.284613	0.284856	0.283733	0.291413	0.289037	0.288965	0.286765	0.287717	0.291215	0.291559	0.289472	0.265201	0.258265	0.265847	0.2601	0.259246	0.257646	0.259179	0.25857
EG13-3	0.281436	0.283178	0.284131	0.264209	0.258898	0.271177	0.104785	0.125418	0	0.266008	0.2708	0.267055	0.270852	0.273664	0.271149	0.269598	0.278881	0.271764	0.291537	0.291104	0.29206	0.283667	0.283948	0.28737	0.286415	0.285168	0.283879	0.292382	0.288342	0.288483	0.286556	0.287468	0.292402	0.291938	0.291392	0.265405	0.260982	0.270829	0.262001	0.260008	0.261838	0.260663	0.260851
EG14-1	0.272136	0.272595	0.271631	0.251859	0.252208	0.259003	0.264181	0.265945	0.266008	0	0.198002	0.140268	0.264532	0.258173	0.261811	0.258511	0.264993	0.258596	0.279946	0.280512	0.284872	0.274356	0.272809	0.274923	0.273145	0.270341	0.269532	0.279991	0.279026	0.277674	0.276504	0.274995	0.284148	0.285098	0.284958	0.257563	0.256711	0.251449	0.251599	0.248611	0.258201	0.254091	0.254196
EG14-2	0.275206	0.277552	0.275007	0.261704	0.262238	0.265233	0.271756	0.270145	0.2708	0.198002	0	0.203775	0.268648	0.266674	0.266207	0.264105	0.272035	0.267353	0.284856	0.285843	0.287762	0.280431	0.27783	0.280638	0.279819	0.279035	0.277209	0.287065	0.285115	0.286093	0.277347	0.281503	0.289255	0.287982	0.288223	0.262849	0.257536	0.256039	0.257046	0.260633	0.261328	0.261412	0.262357
EG14-3	0.271601	0.271132	0.271824	0.25295	0.256222	0.261648	0.266701	0.267992	0.267055	0.140268	0.203775	0	0.26611	0.259292	0.263914	0.260333	0.266836	0.259237	0.279741	0.280004	0.284424	0.276617	0.275359	0.275159	0.272253	0.271185	0.270491	0.279169	0.280658	0.279209	0.274346	0.275548	0.284174	0.284157	0.284407	0.2602	0.2582	0.256164	0.254148	0.253215	0.260458	0.255363	0.256161
EG15-1	0.261896	0.258893	0.260635	0.257595	0.259266	0.255682	0.271567	0.269399	0.270852	0.264532	0.268648	0.26611	0	0.249571	0.246395	0.247555	0.25517	0.253909	0.271832	0.273424	0.27395	0.260877	0.261335	0.264076	0.26131	0.259356	0.258965	0.275016	0.270893	0.271244	0.264307	0.264444	0.27413	0.273903	0.273158	0.268829	0.261746	0.271459	0.262604	0.262303	0.256359	0.259068	0.258019
EG15-2	0.258879	0.258136	0.259617	0.25484	0.264182	0.257007	0.274945	0.271546	0.273664	0.258173	0.266674	0.259292	0.249571	0	0.245126	0.248776	0.249742	0.248188	0.271217	0.271517	0.276649	0.262161	0.258185	0.260155	0.257784	0.255593	0.2537	0.271685	0.272786	0.268474	0.265451	0.262139	0.275277	0.273878	0.274795	0.260266	0.261307	0.270882	0.262233	0.259011	0.260315	0.256214	0.255483
EG15-3	0.258255	0.257481	0.259795	0.258626	0.257954	0.259664	0.271643	0.268325	0.271149	0.261811	0.266207	0.263914	0.246395	0.245126	0	0.248623	0.249141	0.23528	0.270797	0.273127	0.27481	0.26164	0.258144	0.263519	0.261191	0.256841	0.258812	0.272933	0.272282	0.270537	0.26317	0.266797	0.271605	0.272703	0.273223	0.263609	0.256595	0.267565	0.261481	0.260054	0.25722	0.258702	0.258816
EG4-1	0.26096	0.257873	0.261781	0.258859	0.258939	0.260326	0.274029	0.269089	0.269598	0.258511	0.264105	0.260333	0.247555	0.248776	0.248623	0	0.254511	0.24519	0.271876	0.273127	0.277004	0.264774	0.261649	0.266296	0.26237	0.259847	0.260988	0.274033	0.274622	0.270768	0.266522	0.264117	0.276602	0.27685	0.27713	0.261664	0.260044	0.277174	0.261556	0.260317	0.258673	0.257231	0.256869
EG4-2	0.25801	0.25705	0.260253	0.262286	0.264586	0.263995	0.277955	0.275311	0.278881	0.264993	0.272035	0.266836	0.25517	0.249742	0.249141	0.254511	0	0.245601	0.274516	0.275137	0.276315	0.261285	0.255569	0.262454	0.261734	0.259018	0.25846	0.277505	0.271906	0.270909	0.265195	0.264804	0.273561	0.274432	0.272455	0.268096	0.263017	0.275452	0.26502	0.26444	0.258449	0.260352	0.261491
EG4-3	0.259501	0.257948	0.25942	0.254131	0.259007	0.259413	0.272858	0.269344	0.271764	0.258596	0.267353	0.259237	0.253909	0.248188	0.23528	0.24519	0.245601	0	0.27031	0.270808	0.274203	0.263775	0.26102	0.2616	0.260279	0.258538	0.259786	0.273281	0.274781	0.268509	0.263642	0.263913	0.273668	0.273403	0.274297	0.260916	0.260236	0.270982	0.260544	0.256717	0.257422	0.257005	0.256248
EG5-1	0.265941	0.267913	0.265199	0.279758	0.279357	0.27647	0.293021	0.291547	0.291537	0.279946	0.284856	0.279741	0.271832	0.271217	0.270797	0.271876	0.274516	0.27031	0	0.147917	0.138721	0.2683	0.266752	0.267104	0.264898	0.265741	0.265296	0.267284	0.270472	0.25769	0.252622	0.25016	0.244067	0.247225	0.242814	0.284601	0.281344	0.288076	0.280954	0.277484	0.279981	0.278653	0.278575
EG5-2	0.267145	0.26882	0.267835	0.2797	0.279388	0.27654	0.292204	0.290018	0.291104	0.280512	0.285843	0.280004	0.273424	0.271517	0.273127	0.273127	0.275137	0.270808	0.147917	0	0.147858	0.268182	0.266453	0.266667	0.265942	0.265488	0.266576	0.266155	0.269043	0.258714	0.252636	0.251399	0.244632	0.244849	0.24451	0.284414	0.280866	0.292182	0.281078	0.278977	0.280453	0.277089	0.278265
EG5-3	0.267149	0.268883	0.268515	0.283171	0.281912	0.277671	0.293791	0.291363	0.29206	0.284872	0.287762	0.284424	0.27395	0.276649	0.27481	0.277004	0.276315	0.274203	0.138721	0.147858	0	0.271573	0.268658	0.271467	0.269966	0.269483	0.271349	0.272113	0.270932	0.263145	0.254686	0.256769	0.246454	0.247448	0.247688	0.289177	0.283258	0.292714	0.284603	0.28309	0.281495	0.280521	0.282846
EG6-1	0.254944	0.252325	0.254679	0.274611	0.274142	0.272341	0.286556	0.283131	0.283667	0.274356	0.280431	0.276617	0.260877	0.262161	0.26164	0.264774	0.261285	0.263775	0.2683	0.268182	0.271573	0	0.238661	0.241041	0.251058	0.248311	0.245938	0.268339	0.266639	0.263743	0.261535	0.261699	0.269453	0.268785	0.268965	0.279522	0.273133	0.282692	0.276033	0.276321	0.271631	0.271443	0.273522
EG6-2	0.25113	0.253692	0.252822	0.272763	0.271569	0.267037	0.284241	0.282538	0.283948	0.272809	0.27783	0.275359	0.261335	0.258185	0.258144	0.261649	0.255569	0.26102	0.266752	0.266453	0.268658	0.238661	0	0.240411	0.25053	0.250043	0.245902	0.26868	0.264668	0.263591	0.258299	0.258406	0.266937	0.268355	0.266941	0.278747	0.27329	0.281548	0.273568	0.273455	0.270542	0.270412	0.270401
EG6-3	0.254997	0.254052	0.256344	0.271648	0.273276	0.270569	0.287788	0.285792	0.28737	0.274923	0.280638	0.275159	0.264076	0.260155	0.263519	0.266296	0.262454	0.2616	0.267104	0.266667	0.271467	0.241041	0.240411	0	0.250282	0.250549	0.252511	0.2656	0.266845	0.263476	0.262345	0.261062	0.269598	0.268725	0.268383	0.277109	0.274822	0.283444	0.276834	0.274746	0.273282	0.26949	0.271275
EG7-1	0.249386	0.252523	0.253468	0.270845	0.272985	0.270777	0.286875	0.284613	0.286415	0.273145	0.279819	0.272253	0.26131	0.257784	0.261191	0.26237	0.261734	0.260279	0.264898	0.265942	0.269966	0.251058	0.25053	0.250282	0	0.237035	0.237156	0.266879	0.265345	0.266315	0.258086	0.259961	0.271254	0.269838	0.269896	0.276235	0.273104	0.280741	0.273692	0.273353	0.272941	0.269978	0.270941
EG7-2	0.24984	0.25257	0.254204	0.268705	0.273748	0.269127	0.286085	0.284856	0.285168	0.270341	0.279035	0.271185	0.259356	0.255593	0.256841	0.259847	0.259018	0.258538	0.265741	0.265488	0.269483	0.248311	0.250043	0.250549	0.237035	0	0.235401	0.267748	0.266331	0.262777	0.257549	0.256441	0.269471	0.267409	0.268838	0.276672	0.273288	0.278982	0.274406	0.27215	0.270812	0.268848	0.271455
EG7-3	0.25041	0.250742	0.253259	0.270402	0.272099	0.268622	0.286027	0.283733	0.283879	0.269532	0.277209	0.270491	0.258965	0.2537	0.258812	0.260988	0.25846	0.259786	0.265296	0.266576	0.271349	0.245938	0.245902	0.252511	0.237156	0.235401	0	0.268934	0.266257	0.263397	0.260201	0.256095	0.266206	0.267911	0.269526	0.273732	0.272057	0.28218	0.274979	0.272054	0.27074	0.268869	0.269594
EG8-1	0.270995	0.268981	0.270122	0.278096	0.280671	0.278441	0.293176	0.291413	0.292382	0.279991	0.287065	0.279169	0.275016	0.271685	0.272933	0.274033	0.277505	0.273281	0.267284	0.266155	0.272113	0.268339	0.26868	0.2656	0.266879	0.267748	0.268934	0	0.236605	0.269789	0.267521	0.265487	0.269364	0.271905	0.271414	0.284511	0.282408	0.289176	0.281127	0.278616	0.279699	0.279201	0.278409
EG8-2	0.267325	0.268499	0.267479	0.280809	0.276693	0.276416	0.289988	0.289037	0.288342	0.279026	0.285115	0.280658	0.270893	0.272786	0.272282	0.274622	0.271906	0.274781	0.270472	0.269043	0.270932	0.266639	0.264668	0.266845	0.265345	0.266331	0.266257	0.236605	0	0.269138	0.264434	0.266623	0.268121	0.268843	0.270454	0.28529	0.279422	0.288386	0.279124	0.279593	0.27762	0.278843	0.278337
EG9-1	0.263252	0.263205	0.265014	0.279697	0.281022	0.279129	0.291974	0.288965	0.288483	0.277674	0.286093	0.279209	0.271244	0.268474	0.270537	0.270768	0.270909	0.268509	0.25769	0.258714	0.263145	0.263743	0.263591	0.263476	0.266315	0.262777	0.263397	0.269789	0.269138	0	0.23521	0.194565	0.259397	0.262279	0.262308	0.286505	0.283771	0.290862	0.283297	0.27908	0.278522	0.278667	0.277827
EG9-2	0.256729	0.258558	0.259929	0.277181	0.273133	0.270616	0.288009	0.286765	0.286556	0.276504	0.277347	0.274346	0.264307	0.265451	0.26317	0.266522	0.265195	0.263642	0.252622	0.252636	0.254686	0.261535	0.258299	0.262345	0.258086	0.257549	0.260201	0.267521	0.264434	0.23521	0	0.23775	0.254492	0.254576	0.256202	0.28161	0.27559	0.283913	0.278395	0.275567	0.272361	0.274618	0.27361
EG9-3	0.256405	0.257958	0.258165	0.275286	0.275652	0.27241	0.289445	0.287717	0.287468	0.274995	0.281503	0.275548	0.264444	0.262139	0.266797	0.264117	0.264804	0.263913	0.25016	0.251399	0.256769	0.261699	0.258406	0.261062	0.259961	0.256441	0.256095	0.265487	0.266623	0.194565	0.23775	0	0.258067	0.257489	0.255199	0.280486	0.276771	0.285155	0.277168	0.275226	0.273822	0.273303	0.272973
EG10-1	0.269154	0.270431	0.271588	0.282775	0.282487	0.278165	0.291859	0.291215	0.292402	0.284148	0.289255	0.284174	0.27413	0.275277	0.271605	0.276602	0.273561	0.273668	0.244067	0.244632	0.246454	0.269453	0.266937	0.269598	0.271254	0.269471	0.266206	0.269364	0.268121	0.259397	0.254492	0.258067	0	0.220694	0.22365	0.288496	0.282705	0.291255	0.282664	0.283235	0.281532	0.28066	0.28152
EG10-2	0.267319	0.270379	0.267057	0.28149	0.28213	0.27706	0.29347	0.291559	0.291938	0.285098	0.287982	0.284157	0.273903	0.273878	0.272703	0.27685	0.274432	0.273403	0.247225	0.244849	0.247448	0.268785	0.268355	0.268725	0.269838	0.267409	0.267911	0.271905	0.268843	0.262279	0.254576	0.257489	0.220694	0	0.215112	0.288432	0.284718	0.290436	0.282408	0.283746	0.278033	0.279583	0.28038
EG10-3	0.267365	0.270471	0.267493	0.281503	0.282089	0.280052	0.291423	0.289472	0.291392	0.284958	0.288223	0.284407	0.273158	0.274795	0.273223	0.27713	0.272455	0.274297	0.242814	0.24451	0.247688	0.268965	0.266941	0.268383	0.269896	0.268838	0.269526	0.271414	0.270454	0.262308	0.256202	0.255199	0.22365	0.215112	0	0.287143	0.281917	0.291238	0.28276	0.282551	0.279132	0.280733	0.281071
EG1-1	0.274316	0.275999	0.274829	0.251936	0.254241	0.26259	0.267832	0.265201	0.265405	0.257563	0.262849	0.2602	0.268829	0.260266	0.263609	0.261664	0.268096	0.260916	0.284601	0.284414	0.289177	0.279522	0.278747	0.277109	0.276235	0.276672	0.273732	0.284511	0.28529	0.286505	0.28161	0.280486	0.288496	0.288432	0.287143	0	0.156538	0.274788	0.254112	0.251038	0.258907	0.252882	0.254487
EG1-2	0.269726	0.269866	0.271351	0.242681	0.24837	0.253683	0.261728	0.258265	0.260982	0.256711	0.257536	0.2582	0.261746	0.261307	0.256595	0.260044	0.263017	0.260236	0.281344	0.280866	0.283258	0.273133	0.27329	0.274822	0.273104	0.273288	0.272057	0.282408	0.279422	0.283771	0.27559	0.276771	0.282705	0.284718	0.281917	0.156538	0	0.270373	0.244389	0.245854	0.250256	0.248451	0.250759
EG1-3	0.279566	0.282074	0.279011	0.267838	0.263136	0.272017	0.267713	0.265847	0.270829	0.251449	0.256039	0.256164	0.271459	0.270882	0.267565	0.277174	0.275452	0.270982	0.288076	0.292182	0.292714	0.282692	0.281548	0.283444	0.280741	0.278982	0.28218	0.289176	0.288386	0.290862	0.283913	0.285155	0.291255	0.290436	0.291238	0.274788	0.270373	0	0.266868	0.264051	0.264731	0.265946	0.264097
EG3-1	0.273433	0.272148	0.272683	0.244236	0.240784	0.252983	0.262542	0.2601	0.262001	0.251599	0.257046	0.254148	0.262604	0.262233	0.261481	0.261556	0.26502	0.260544	0.280954	0.281078	0.284603	0.276033	0.273568	0.276834	0.273692	0.274406	0.274979	0.281127	0.279124	0.283297	0.278395	0.277168	0.282664	0.282408	0.28276	0.254112	0.244389	0.266868	0	0.181831	0.247695	0.248741	0.247221
EG3-2	0.272115	0.272638	0.273853	0.24231	0.240406	0.255309	0.261716	0.259246	0.260008	0.248611	0.260633	0.253215	0.262303	0.259011	0.260054	0.260317	0.26444	0.256717	0.277484	0.278977	0.28309	0.276321	0.273455	0.274746	0.273353	0.27215	0.272054	0.278616	0.279593	0.27908	0.275567	0.275226	0.283235	0.283746	0.282551	0.251038	0.245854	0.264051	0.181831	0	0.25075	0.244876	0.243968
EG2-1	0.268095	0.267001	0.268253	0.244603	0.245408	0.255827	0.263822	0.257646	0.261838	0.258201	0.261328	0.260458	0.256359	0.260315	0.25722	0.258673	0.258449	0.257422	0.279981	0.280453	0.281495	0.271631	0.270542	0.273282	0.272941	0.270812	0.27074	0.279699	0.27762	0.278522	0.272361	0.273822	0.281532	0.278033	0.279132	0.258907	0.250256	0.264731	0.247695	0.25075	0	0.144896	0.129353
EG2-2	0.268049	0.268898	0.267811	0.240842	0.247657	0.253468	0.261978	0.259179	0.260663	0.254091	0.261412	0.255363	0.259068	0.256214	0.258702	0.257231	0.260352	0.257005	0.278653	0.277089	0.280521	0.271443	0.270412	0.26949	0.269978	0.268848	0.268869	0.279201	0.278843	0.278667	0.274618	0.273303	0.28066	0.279583	0.280733	0.252882	0.248451	0.265946	0.248741	0.244876	0.144896	0	0.157435
EG2-3	0.269962	0.269714	0.270002	0.241803	0.244455	0.254114	0.26159	0.25857	0.260851	0.254196	0.262357	0.256161	0.258019	0.255483	0.258816	0.256869	0.261491	0.256248	0.278575	0.278265	0.282846	0.273522	0.270401	0.271275	0.270941	0.271455	0.269594	0.278409	0.278337	0.277827	0.27361	0.272973	0.28152	0.28038	0.281071	0.254487	0.250759	0.264097	0.247221	0.243968	0.129353	0.157435	0

## Sheet: Table S4
Table S4. The 20 vector quantities in PCA analysis.
Population	Name	PC1	PC2	PC3	PC4	PC5	PC6	PC7	PC8	PC9	PC10	PC11	PC12	PC13	PC14	PC15	PC16	PC17	PC18	PC19	PC20
EGB	EG11-1	-0.0934729	-0.0427919	0.0211268	-0.0832428	0.240628	0.0722513	-0.203288	-0.421662	0.313692	-0.0379094	-0.213543	-0.0716252	-0.0456023	-0.00783421	0.0155018	0.0102837	0.0458022	0.00929192	0.0137157	0.0167874
EGB	EG11-2	0.0266219	-0.1989	0.153058	-0.0678832	0.10596	-0.131342	-0.108445	0.0380937	0.079198	-0.106167	-0.104932	0.0917461	-0.18354	-0.0801318	-0.200376	-0.102294	-0.188834	-0.26776	-0.153275	-0.0836364
EGB	EG11-3	-0.104001	-0.0231022	0.00931276	-0.0894257	0.235609	0.0821701	-0.203141	-0.436	0.31966	-0.0190291	-0.209319	-0.0812025	-0.0490694	-0.00425703	-0.00669152	0.015856	0.0629184	0.0373645	0.00473108	0.0245318
EGA	EG12-1	0.0587975	0.0727789	-0.118187	-0.0756145	-0.0451491	0.0184632	-0.0462793	0.105591	-0.00217514	-0.0240026	0.00799327	-0.0996238	0.033841	-0.0246598	0.120212	-0.108568	0.407007	-0.267995	0.301389	0.289315
EGA	EG12-2	0.0936191	0.0210632	-0.0823001	-0.0473736	-0.055237	-0.0130908	-0.0541901	0.116152	0.0544618	-0.0389802	-0.110855	-0.153058	0.0331628	0.0838924	-0.0272516	-0.269926	0.0115531	-0.0641355	0.608962	0.165224
EGA	EG12-3	-0.00117954	0.0842057	-0.0930058	-0.0742578	0.00253612	0.0765477	-0.0303806	0.0448858	-0.0183647	0.00257172	0.0695951	-0.16687	0.0462934	-0.0112272	0.127811	-0.734125	-0.265497	-0.282006	-0.275124	-0.112392
EGA	EG13-1	0.20586	0.0192449	-0.225576	0.44068	0.173683	0.0758327	0.043039	-0.0968427	-0.0362575	0.0417666	0.0426303	0.00461298	0.0435841	-0.0193062	0.0264321	0.0199641	-0.00992458	-0.00242542	-0.0144755	-0.0116289
EGA	EG13-2	0.179877	0.0427572	-0.243774	0.405298	0.170179	0.0830201	0.0358829	-0.0900837	-0.0435839	0.0441331	0.0502156	-0.00912537	0.0502835	-0.00334789	0.0201178	0.0322126	0.00187161	0.00137129	-0.0189733	-0.00692147
EGA	EG13-3	0.291122	-0.11366	-0.119202	0.437467	0.138572	-0.0258603	0.0197018	-0.0141528	-0.00512692	-0.00237063	-0.0154377	0.0379223	-0.0253387	-0.0324697	-0.0106849	-0.0168812	-0.00811021	-0.0151929	-0.0122822	-0.00725348
EGA	EG14-1	0.155232	-0.059795	-0.0155965	-0.141458	-0.289128	0.282366	0.150078	-0.0141528	-0.0555735	0.0859227	0.0803059	0.0432228	0.0881147	-0.134793	0.0288731	0.0285643	0.00943558	-0.00436141	0.00908039	0.0152548
EGA	EG14-2	0.172472	-0.102531	0.0205794	-0.127689	-0.269749	0.202891	0.108013	-0.181268	-0.00219545	0.0278821	0.0273465	0.0831993	-0.0104672	-0.0791924	-0.0539399	-0.0252722	-0.0441527	0.0928288	-0.0108843	-0.0336346
EGA	EG14-3	0.153581	-0.0589419	-0.00144771	-0.135917	-0.289677	0.27573	0.154642	-0.262676	-0.0530685	0.0839694	0.0792781	0.0595162	0.071633	-0.161285	0.0376103	0.0257613	0.0137198	-0.0231302	0.0154047	-0.00576265
EGA	EG15-1	0.142079	0.369969	0.364674	0.0516952	0.0134076	-0.045835	0.0157554	-0.00570839	0.0115929	0.00127198	-0.00665275	0.0193661	-0.0132527	0.00186194	-0.00282808	0.00377811	-0.00438846	-0.000404402	0.0137937	0.0129943
EGA	EG15-2	0.135763	0.379108	0.368377	0.0523133	0.0139863	-0.0413372	0.0225267	-0.0152151	-0.00948992	0.00486296	-0.00347858	0.0194378	0.00409901	-0.012591	0.00143254	0.0123832	0.00604325	0.00145829	-0.00849459	-0.00550485
EGA	EG15-3	0.120026	0.424786	0.364757	0.064084	0.0296086	-0.023648	0.0297832	-0.0322197	-0.00915235	0.0124698	0.0052456	0.0153231	0.0068426	-0.00265946	-0.00270403	0.0167107	-0.00559232	0.0119459	-0.00635081	0.00131532
EGA	EG4-1	0.00303658	-0.016852	-0.0239739	-0.0618464	0.0628952	-0.00250921	-0.0509534	0.0610119	-0.0702272	-0.0579363	0.180724	-0.147772	-0.211365	0.0186258	0.0127895	-0.266443	0.165183	0.593843	-0.0545685	0.159418
EGA	EG4-2	-0.0260702	0.0242642	-0.0514462	-0.0898948	0.0800093	0.0733009	-0.0480723	0.0181125	-0.115024	-0.0326389	0.225332	-0.104449	-0.115281	-0.0369685	0.105308	0.0554381	0.216375	-0.0780877	-0.442549	0.111057
EGA	EG4-3	0.0252893	-0.0377797	0.00493993	-0.0702594	0.0607158	0.0100477	-0.073596	0.084721	-0.0455522	-0.0884286	0.211422	-0.13352	-0.308201	0.0296326	-0.0985546	0.133417	0.0237383	0.0647743	0.116264	-0.257042
EGB	EG5-1	-0.252649	-0.0346441	0.0536655	0.230506	-0.305916	-0.059868	-0.271099	-0.063103	-0.105626	0.0314167	0.00492916	-0.0152152	0.00595917	0.00913793	-0.00397518	0.0148974	0.00785728	0.000381785	-0.00923805	0.0139152
EGB	EG5-2	-0.23625	-0.0512324	0.0678321	0.231129	-0.302051	-0.0773399	-0.255448	-0.0373882	-0.0921523	0.0375786	-0.00572435	0.000804727	-0.000879782	-0.00720003	-0.00631307	0.00777377	0.00887235	-0.0107549	-0.0085896	0.0175795
EGB	EG5-3	-0.249715	-0.0431485	0.0570102	0.243295	-0.313586	-0.0741676	-0.29086	-0.0667706	-0.0974608	0.0413453	-0.00134665	-0.00979075	-0.00342919	0.00795976	-0.0181256	-0.00772088	-0.0289201	-0.00094655	0.00694556	0.0145627
EGB	EG6-1	-0.0739979	-0.0734612	0.0521182	-0.0649478	0.168976	-0.0112398	-0.0302089	0.0206638	-0.0670776	0.0988099	0.143217	0.117479	0.32606	0.0111102	-0.321832	-0.0352394	0.0422907	0.256007	0.0171575	0.0871921
EGB	EG6-2	-0.0705392	-0.0863543	0.0463553	-0.0653963	0.159639	-0.0122962	-0.0344455	0.0153578	-0.0681585	0.067296	0.147603	0.0530848	0.282221	-0.00945105	-0.296397	-0.058498	-0.111534	0.0582234	-0.0265926	0.090447
EGB	EG6-3	-0.0873072	-0.0548936	0.0347266	-0.0731233	0.158902	0.00210654	-0.0173438	0.0264367	-0.0884491	0.118768	0.140908	0.0875531	0.34956	0.0259242	-0.366756	-0.0449339	0.259352	-0.20763	0.0683106	-0.230806
EGB	EG7-1	-0.0319082	-0.136971	0.0991103	-0.0727492	0.133765	-0.0634309	-0.0843902	0.0614271	-0.0337217	0.0447319	0.0500494	0.11456	0.153034	0.0234174	0.472619	0.0634368	-0.0126799	-0.0284658	0.107827	-0.189509
EGB	EG7-2	-0.0622245	-0.0944388	0.0589699	-0.0767018	0.14576	-0.0179219	-0.0571752	0.0298853	-0.0819999	0.034101	0.116581	0.0805828	0.179577	0.0214726	0.43365	0.10177	0.0560005	0.0111571	0.0520137	-0.0335172
EGB	EG7-3	-0.0326088	-0.121112	0.0958486	-0.074016	0.138444	-0.050872	-0.0601945	0.0597826	-0.0440236	0.00743474	0.0904606	0.134531	0.14753	-0.0357953	0.360724	0.0416864	-0.0989174	0.0578326	-0.0707609	0.213529
EGB	EG8-1	-0.0978438	-0.0618807	0.0336362	-0.0217634	0.059355	0.0180695	0.148778	0.146962	-0.061735	0.562711	-0.242426	-0.0703123	-0.220774	-0.0267238	-0.0143237	0.0611481	0.269671	-0.181611	-0.137148	-0.132254
EGB	EG8-2	-0.110787	-0.0386385	0.0100542	-0.0212568	0.0870691	0.0433831	0.160818	0.11608	-0.0491449	0.557532	-0.210966	-0.0828615	-0.171115	-0.0202213	0.0123278	-0.00188599	-0.284513	0.175131	0.116125	0.188272
EGB	EG9-1	-0.176413	-0.0227463	0.00334541	0.0106754	0.0805105	0.0644102	0.288805	-0.058003	-0.36382	-0.31806	-0.309586	0.0398912	-0.00172963	0.0277249	-0.0333269	0.0210716	0.0865865	-0.0443983	-0.0367529	0.0968045
EGB	EG9-2	-0.16116	-0.0112621	0.00399091	0.0135746	0.0565164	0.0613475	0.176723	-0.0416725	-0.160794	-0.137405	-0.0994268	0.0016795	-0.00273957	0.0318003	0.0640627	-0.0632649	-0.320357	0.206705	0.23549	-0.454913
EGB	EG9-3	-0.130443	-0.0829657	0.0566848	0.0124564	0.0535469	0.00804803	0.226711	-0.014099	-0.288736	-0.318189	-0.30748	0.0579662	-0.0504197	0.0347018	-0.019202	-0.00769613	0.110747	-0.0574666	-0.0682057	0.170912
EGB	EG10-1	-0.227495	0.00841467	-0.00745598	0.109959	-0.0600963	0.0501404	0.293939	0.0840968	0.306345	-0.0473852	0.153338	-0.000272288	0.0319184	-0.0211711	0.0329811	0.0242615	-0.0185401	0.0151772	-0.0408305	-0.0444313
EGB	EG10-2	-0.183449	-0.0586721	0.0406914	0.104632	-0.073847	-0.0222811	0.288341	0.121919	0.389349	-0.0976506	0.130336	0.0248865	-0.0137316	-0.0132048	0.0284347	-0.0224769	0.0371774	-0.0187925	0.0103917	0.00624032
EGB	EG10-3	-0.175509	-0.0661971	0.0494768	0.115074	-0.0798795	-0.0280474	0.270571	0.134088	0.384638	-0.101956	0.118513	0.0517075	-0.0276586	-0.00921852	-0.0340576	0.0255701	0.0645814	-0.0283207	-0.00436684	0.0814458
EGA	EG1-1	0.0262568	0.150717	-0.191712	-0.0851073	-0.0195144	0.255619	-0.207599	0.241439	0.0783155	-0.0405044	-0.113907	0.464908	-0.101884	0.0309628	-0.0235641	0.0578521	-0.0123076	0.0267388	-0.0410614	-0.0239647
EGA	EG1-2	0.059182	0.105877	-0.161442	-0.0771509	-0.0325913	0.205651	-0.207148	0.266541	0.100877	-0.0584732	-0.138695	0.431368	-0.107903	0.0307646	-0.0491922	0.00323364	-0.0477819	0.0351708	-0.0119744	-0.00509925
EGA	EG1-3	0.110728	-0.0314545	-0.0300814	-0.0742112	-0.111463	0.0636565	0.0389439	-0.0568533	0.0241103	0.0329358	0.0383589	-0.107163	0.00418146	0.928791	-0.0128256	0.0804551	-0.017393	-0.00960602	-0.121803	-0.00387399
EGA	EG3-1	0.074047	0.0844399	-0.126762	-0.0704925	-0.0842098	0.0665827	-0.0723844	0.217848	0.0933495	-0.0708235	-0.219992	-0.382594	0.313455	-0.12557	-0.00684286	0.17532	-0.0620211	0.117548	-0.161984	-0.0725256
EGA	EG3-2	0.134983	-0.00563208	-0.0557275	-0.0620566	-0.110729	-0.00768853	-0.0931567	0.266926	0.0950916	-0.111698	-0.266434	-0.343609	0.243624	-0.0979967	-0.0178822	0.199319	-0.0279659	0.0834774	-0.133792	-0.073309
EGA	EG2-1	0.0712801	0.0841915	-0.224916	-0.134311	-0.0821873	-0.462259	0.0835291	-0.117313	0.0104076	0.0211935	-0.0123065	0.102067	-0.0319804	-0.0175751	-0.016383	0.0260787	-0.0410191	0.0321224	-0.0153467	-0.0232161
EGA	EG2-2	0.0580423	0.109986	-0.224866	-0.12911	-0.0782237	-0.397273	0.0609031	-0.113732	0.00106117	0.0309194	-0.00632145	0.103329	0.00677394	-0.0358989	0.0054244	0.0343585	0.00220317	0.00595163	-0.03906	-0.028688
EGA	EG2-3	0.0615436	0.110469	-0.235922	-0.137253	-0.0871061	-0.424519	0.0832906	-0.117371	-0.0119329	0.0316035	-0.0111534	0.0889423	-0.00393255	-0.0260557	0.00239186	0.0306664	-0.0056516	0.0178067	-0.0300259	-0.0312214

## Sheet: Table S5
Table S5. The PI (π) value in 30 chromosomes.
CHROM	BIN_START	BIN_END	N_VARIANTS	PI
2	1	500000	319	0.000219949
2	500001	1000000	134	8.13789e-05
2	1000001	1500000	490	0.000316727
2	1500001	2000000	729	0.000475084
2	2000001	2500000	916	0.000606838
2	2500001	3000000	913	0.000612656
2	3000001	3500000	537	0.000365677
2	3500001	4000000	568	0.000362434
2	4000001	4500000	635	0.000404579
2	4500001	5000000	177	0.000105806
2	5000001	5500000	849	0.000555267
2	5500001	6000000	363	0.000225527
2	6000001	6500000	400	0.000287358
2	6500001	7000000	643	0.000445135
2	7000001	7500000	529	0.000358788
2	7500001	8000000	971	0.000678707
2	8000001	8500000	790	0.000534635
2	8500001	9000000	519	0.000284082
2	9000001	9500000	403	0.000263723
2	9500001	10000000	335	0.000230755
2	10000001	10500000	560	0.000413358
2	10500001	11000000	473	0.000302747
2	11000001	11500000	564	0.000363226
2	11500001	12000000	401	0.000242107
2	12000001	12500000	544	0.000364605
2	12500001	13000000	284	0.000189582
2	13000001	13500000	435	0.000285497
2	13500001	14000000	307	0.000198928
2	14000001	14500000	194	0.000106591
3	1	500000	276	0.000179435
3	500001	1000000	170	0.000101617
3	1000001	1500000	521	0.000310809
3	1500001	2000000	230	0.00015841
3	2000001	2500000	463	0.00030463
3	2500001	3000000	883	0.000575952
3	3000001	3500000	903	0.000614331
3	3500001	4000000	698	0.000462096
3	4000001	4500000	235	0.000146655
3	4500001	5000000	639	0.000424405
3	5000001	5500000	397	0.000260321
3	5500001	6000000	36	2.48931e-05
3	6000001	6500000	569	0.000385819
3	6500001	7000000	604	0.000360052
3	7000001	7500000	609	0.000375223
3	7500001	8000000	338	0.000199483
3	8000001	8500000	141	9.15726e-05
3	8500001	9000000	405	0.000264766
3	9000001	9500000	222	0.000129528
3	9500001	10000000	790	0.000489574
3	10000001	10500000	271	0.000191921
3	10500001	11000000	633	0.000404896
3	11000001	11500000	431	0.000275798
3	11500001	12000000	856	0.000539196
3	12000001	12500000	475	0.000305469
3	12500001	13000000	611	0.000384417
3	13000001	13500000	484	0.000264026
3	13500001	14000000	177	0.000101013
3	14000001	14500000	690	0.000426044
3	14500001	15000000	598	0.000392284
3	15000001	15500000	477	0.00030361
3	15500001	16000000	114	7.58248e-05
3	16000001	16500000	610	0.000369023
3	16500001	17000000	666	0.000431121
3	17000001	17500000	18	9.17584e-06
3	17500001	18000000	236	0.000166549
3	18000001	18500000	500	0.000320695
3	18500001	19000000	618	0.000391058
3	19000001	19500000	551	0.000363323
3	19500001	20000000	877	0.000589056
3	20000001	20500000	336	0.00022816
3	20500001	21000000	611	0.000399212
3	21000001	21500000	424	0.000281932
3	21500001	22000000	733	0.000485792
3	22000001	22500000	150	0.000100629
3	22500001	23000000	96	6.20911e-05
3	23000001	23500000	280	0.000187672
4	1	500000	122	7.14143e-05
4	500001	1000000	89	5.18488e-05
4	1000001	1500000	271	0.000160384
4	1500001	2000000	492	0.000341848
4	2000001	2500000	462	0.000308499
4	2500001	3000000	684	0.00044393
4	3000001	3500000	564	0.00037766
4	3500001	4000000	152	0.000107424
4	4000001	4500000	761	0.000498318
4	4500001	5000000	427	0.000276202
4	5000001	5500000	408	0.000270835
4	5500001	6000000	34	2.03154e-05
4	6000001	6500000	392	0.0002525
4	6500001	7000000	272	0.00017406
4	7000001	7500000	389	0.00024203
4	7500001	8000000	474	0.000305597
4	8000001	8500000	362	0.000240647
4	8500001	9000000	68	3.49078e-05
4	9000001	9500000	531	0.000325706
4	9500001	10000000	728	0.000439138
4	10000001	10500000	454	0.000299587
4	10500001	11000000	491	0.000306017
4	11000001	11500000	355	0.000193287
4	11500001	12000000	243	0.000128641
4	12000001	12500000	147	9.23983e-05
4	12500001	13000000	391	0.000237858
4	13000001	13500000	353	0.000204506
4	13500001	14000000	528	0.000322238
4	14000001	14500000	314	0.000165558
4	14500001	15000000	162	8.55619e-05
4	15000001	15500000	548	0.000309123
4	15500001	16000000	349	0.000208047
4	16000001	16500000	560	0.000337533
4	16500001	17000000	98	5.08975e-05
4	17000001	17500000	714	0.000465007
4	17500001	18000000	536	0.00031955
4	18000001	18500000	209	0.000120332
4	18500001	19000000	188	0.000112271
4	19000001	19500000	345	0.000202018
4	19500001	20000000	106	5.96796e-05
4	20000001	20500000	432	0.000278926
4	20500001	21000000	587	0.000350441
4	21000001	21500000	459	0.000242941
4	21500001	22000000	552	0.000327586
4	22000001	22500000	425	0.000262235
4	22500001	23000000	638	0.000403827
4	23000001	23500000	547	0.000341699
4	23500001	24000000	587	0.000370166
4	24000001	24500000	595	0.00036005
4	24500001	25000000	741	0.000468709
4	25000001	25500000	244	0.000155021
4	25500001	26000000	660	0.000437051
4	26000001	26500000	173	0.000125599
4	26500001	27000000	91	5.87876e-05
4	27000001	27500000	370	0.000256128
4	27500001	28000000	669	0.00043035
4	28000001	28500000	317	0.000214898
4	28500001	29000000	411	0.000266083
4	29000001	29500000	178	0.000130334
4	29500001	30000000	214	0.000145133
5	1	500000	724	0.000490092
5	500001	1000000	746	0.000488658
5	1000001	1500000	126	7.77673e-05
5	1500001	2000000	803	0.000514412
5	2000001	2500000	675	0.000446255
5	2500001	3000000	162	0.000102195
5	3000001	3500000	282	0.000166859
5	3500001	4000000	317	0.000198545
5	4000001	4500000	676	0.000412918
5	4500001	5000000	479	0.00032321
5	5000001	5500000	319	0.000199751
5	5500001	6000000	966	0.000633485
5	6000001	6500000	479	0.000288131
5	6500001	7000000	745	0.000491512
5	7000001	7500000	363	0.000222751
5	7500001	8000000	446	0.000292808
5	8000001	8500000	255	0.000170827
5	8500001	9000000	245	0.000141137
5	9000001	9500000	193	0.000105583
5	9500001	10000000	383	0.000243115
5	10000001	10500000	8	6.04348e-06
5	10500001	11000000	194	0.000124065
5	11000001	11500000	146	7.90996e-05
5	11500001	12000000	350	0.000201063
5	12000001	12500000	260	0.000156152
5	12500001	13000000	222	0.000138701
5	13000001	13500000	462	0.000289718
5	13500001	14000000	393	0.000236118
5	14000001	14500000	221	0.000127931
5	14500001	15000000	191	0.000110529
5	15000001	15500000	334	0.000201021
5	15500001	16000000	320	0.000177032
5	16000001	16500000	553	0.000326478
5	16500001	17000000	362	0.000222802
5	17000001	17500000	387	0.000235875
5	17500001	18000000	450	0.000275149
5	18000001	18500000	135	8.41858e-05
5	18500001	19000000	77	5.39653e-05
5	19000001	19500000	508	0.000305474
5	19500001	20000000	606	0.000381675
5	20000001	20500000	397	0.000224112
5	20500001	21000000	243	0.000130115
5	21000001	21500000	403	0.000246455
5	21500001	22000000	748	0.000443421
5	22000001	22500000	581	0.00036625
5	22500001	23000000	523	0.000327079
5	23000001	23500000	430	0.00025436
5	23500001	24000000	313	0.000197812
5	24000001	24500000	462	0.000306559
5	24500001	25000000	375	0.000234408
5	25000001	25500000	621	0.000394717
5	25500001	26000000	783	0.000513385
5	26000001	26500000	613	0.000406879
5	26500001	27000000	745	0.000489376
5	27000001	27500000	383	0.000257244
5	27500001	28000000	697	0.000437434
5	28000001	28500000	578	0.000379918
5	28500001	29000000	273	0.0001726
5	29000001	29500000	228	0.000150728
5	29500001	30000000	247	0.000140532
5	30000001	30500000	487	0.000296772
5	30500001	31000000	76	4.48999e-05
5	31000001	31500000	14	6.9766e-06
6	1	500000	135	8.3843e-05
6	500001	1000000	10	5.43861e-06
6	1000001	1500000	231	0.000156763
6	1500001	2000000	290	0.000190275
6	2000001	2500000	293	0.000178484
6	2500001	3000000	136	8.11427e-05
6	3000001	3500000	265	0.000157684
6	3500001	4000000	53	3.67803e-05
6	4000001	4500000	83	5.23784e-05
6	4500001	5000000	171	0.000104484
6	5000001	5500000	53	3.14536e-05
6	5500001	6000000	205	0.000130727
6	6000001	6500000	353	0.000229404
6	6500001	7000000	113	6.84881e-05
6	7000001	7500000	626	0.000415164
6	7500001	8000000	457	0.000307165
6	8000001	8500000	798	0.000502406
6	8500001	9000000	303	0.000198747
6	9000001	9500000	84	5.64205e-05
6	9500001	10000000	573	0.000373686
6	10000001	10500000	217	0.000132133
6	10500001	11000000	531	0.000317835
6	11000001	11500000	201	0.000132819
6	11500001	12000000	364	0.000214542
6	12000001	12500000	110	6.83174e-05
6	12500001	13000000	274	0.000182604
6	13000001	13500000	154	9.28849e-05
6	13500001	14000000	595	0.000365383
6	14000001	14500000	363	0.000219135
6	14500001	15000000	294	0.000174347
6	15000001	15500000	667	0.000435223
6	15500001	16000000	536	0.000333916
6	16000001	16500000	497	0.000301795
6	16500001	17000000	595	0.00034922
6	17000001	17500000	378	0.000207335
6	17500001	18000000	110	7.35094e-05
6	18000001	18500000	226	0.000155341
6	18500001	19000000	19	9.76303e-06
6	19000001	19500000	208	0.000137871
6	19500001	20000000	393	0.000237881
6	20000001	20500000	301	0.000182296
6	20500001	21000000	297	0.000181453
6	21000001	21500000	566	0.000353487
6	21500001	22000000	255	0.000156576
6	22000001	22500000	393	0.000245268
6	22500001	23000000	451	0.000276772
6	23000001	23500000	342	0.000230348
6	23500001	24000000	687	0.000430141
6	24000001	24500000	796	0.000497222
6	24500001	25000000	534	0.000316623
6	25000001	25500000	584	0.000365195
6	25500001	26000000	677	0.000426894
6	26000001	26500000	754	0.0004426
6	26500001	27000000	665	0.000444224
6	27000001	27500000	628	0.000419349
6	27500001	28000000	402	0.000250332
6	28000001	28500000	333	0.000209686
7	1	500000	133	8.68564e-05
7	500001	1000000	192	0.000125725
7	1000001	1500000	489	0.000320861
7	1500001	2000000	283	0.000174937
7	2000001	2500000	169	9.78747e-05
7	2500001	3000000	383	0.000248566
7	3000001	3500000	150	0.000100078
7	3500001	4000000	566	0.000400903
7	4000001	4500000	221	0.000136104
7	4500001	5000000	116	5.81292e-05
7	5000001	5500000	106	5.84388e-05
7	5500001	6000000	961	0.000665587
7	6000001	6500000	146	7.91449e-05
7	6500001	7000000	297	0.000195189
7	7000001	7500000	284	0.000194812
7	7500001	8000000	557	0.000333321
7	8000001	8500000	126	8.45257e-05
7	8500001	9000000	217	0.000118056
7	9000001	9500000	84	5.10391e-05
7	9500001	10000000	108	5.77797e-05
7	10000001	10500000	342	0.000201739
7	10500001	11000000	238	0.000132237
7	11000001	11500000	114	7.64918e-05
7	11500001	12000000	454	0.000266413
7	12000001	12500000	429	0.000246499
7	12500001	13000000	293	0.000168148
7	13000001	13500000	225	0.000126849
7	13500001	14000000	118	7.66678e-05
7	14000001	14500000	218	0.000141184
7	14500001	15000000	363	0.000217486
7	15000001	15500000	279	0.000164019
7	15500001	16000000	562	0.000382125
7	16000001	16500000	266	0.000169539
7	16500001	17000000	497	0.000322474
7	17000001	17500000	679	0.000435061
7	17500001	18000000	496	0.000321605
7	18000001	18500000	330	0.000215673
7	18500001	19000000	299	0.000190052
7	19000001	19500000	182	0.00011726
7	19500001	20000000	525	0.000323172
7	20000001	20500000	178	0.000105414
7	20500001	21000000	408	0.000246451
7	21000001	21500000	389	0.000234448
7	21500001	22000000	428	0.00025852
7	22000001	22500000	262	0.000164935
7	22500001	23000000	24	1.49704e-05
7	23000001	23500000	15	8.03728e-06
7	23500001	24000000	113	7.83462e-05
7	24000001	24500000	130	8.41041e-05
7	24500001	25000000	535	0.000351154
7	25000001	25500000	345	0.000212473
7	25500001	26000000	210	0.00014619
7	26000001	26500000	363	0.000240538
7	26500001	27000000	132	7.73891e-05
8	1	500000	220	0.000138894
8	500001	1000000	555	0.000380951
8	1000001	1500000	178	0.00012834
8	1500001	2000000	716	0.000464172
8	2000001	2500000	692	0.000452445
8	2500001	3000000	668	0.000434616
8	3000001	3500000	619	0.00041219
8	3500001	4000000	325	0.000205847
8	4000001	4500000	790	0.000489497
8	4500001	5000000	755	0.000508322
8	5000001	5500000	541	0.00033626
8	5500001	6000000	468	0.000299488
8	6000001	6500000	222	0.000163895
8	6500001	7000000	168	0.00011363
8	7000001	7500000	213	0.000138209
8	7500001	8000000	237	0.000143032
8	8000001	8500000	959	0.000618754
8	8500001	9000000	328	0.000204324
8	9000001	9500000	370	0.000211656
8	9500001	10000000	444	0.000264887
8	10000001	10500000	464	0.000290051
8	10500001	11000000	326	0.000197537
8	11000001	11500000	526	0.000325913
8	11500001	12000000	554	0.000327627
8	12000001	12500000	482	0.000300808
8	12500001	13000000	522	0.00030602
8	13000001	13500000	673	0.000437822
8	13500001	14000000	240	0.000138628
8	14000001	14500000	413	0.000261693
8	14500001	15000000	492	0.000327123
8	15000001	15500000	315	0.000193361
8	15500001	16000000	577	0.000369669
8	16000001	16500000	648	0.000387151
8	16500001	17000000	468	0.000268198
8	17000001	17500000	336	0.000211848
8	17500001	18000000	382	0.000234871
8	18000001	18500000	510	0.000293626
8	18500001	19000000	536	0.000350923
8	19000001	19500000	609	0.000363877
8	19500001	20000000	523	0.000300334
8	20000001	20500000	519	0.000324384
8	20500001	21000000	550	0.000361537
8	21000001	21500000	765	0.000492173
8	21500001	22000000	789	0.000509744
8	22000001	22500000	574	0.000346954
8	22500001	23000000	787	0.000475157
8	23000001	23500000	151	9.28809e-05
8	23500001	24000000	351	0.000219654
8	24000001	24500000	654	0.000452766
8	24500001	25000000	307	0.000200269
8	25000001	25500000	3	1.4042e-06
9	1	500000	321	0.000193309
9	500001	1000000	564	0.000362345
9	1000001	1500000	343	0.000206684
9	1500001	2000000	17	1.26847e-05
9	2000001	2500000	512	0.000337123
9	2500001	3000000	349	0.000241463
9	3000001	3500000	720	0.000480047
9	3500001	4000000	307	0.000204928
9	4000001	4500000	188	0.00012545
9	4500001	5000000	394	0.00026164
9	5000001	5500000	331	0.000196014
9	5500001	6000000	224	0.000140487
9	6000001	6500000	622	0.00040779
9	6500001	7000000	604	0.000390691
9	7000001	7500000	224	0.000137864
9	7500001	8000000	347	0.000203819
9	8000001	8500000	535	0.00030356
9	8500001	9000000	151	8.53033e-05
9	9000001	9500000	252	0.000136611
9	9500001	10000000	531	0.000324634
9	10000001	10500000	260	0.000151686
9	10500001	11000000	238	0.000140561
9	11000001	11500000	326	0.000208782
9	11500001	12000000	221	0.000135404
9	12000001	12500000	249	0.000153411
9	12500001	13000000	274	0.000177329
9	13000001	13500000	400	0.000267032
9	13500001	14000000	432	0.000254455
9	14000001	14500000	702	0.00042481
9	14500001	15000000	196	0.000117775
9	15000001	15500000	538	0.000328101
9	15500001	16000000	263	0.000172684
9	16000001	16500000	394	0.000244656
9	16500001	17000000	430	0.000271187
9	17000001	17500000	770	0.000494093
9	17500001	18000000	284	0.000166091
9	18000001	18500000	138	9.02993e-05
9	18500001	19000000	361	0.000215267
9	19000001	19500000	847	0.000468567
9	19500001	20000000	415	0.000252146
9	20000001	20500000	402	0.000262159
9	20500001	21000000	464	0.000290095
9	21000001	21500000	457	0.000279697
9	21500001	22000000	217	0.000114658
9	22000001	22500000	366	0.000230294
9	22500001	23000000	158	8.93587e-05
9	23000001	23500000	408	0.000244123
9	23500001	24000000	130	7.92471e-05
9	24000001	24500000	171	0.000113138
9	24500001	25000000	1	3.2107e-07
9	25000001	25500000	327	0.000205978
9	25500001	26000000	688	0.000465565
9	26000001	26500000	586	0.000396842
9	26500001	27000000	164	0.000108653
9	27000001	27500000	631	0.000426044
9	27500001	28000000	258	0.000176158
9	28000001	28500000	331	0.000216206
9	28500001	29000000	179	0.000102987
9	29000001	29500000	307	0.000191999
9	29500001	30000000	59	3.51181e-05
10	1	500000	928	0.000614311
10	500001	1000000	237	0.000135986
10	1000001	1500000	419	0.000249127
10	1500001	2000000	231	0.000131687
10	2000001	2500000	305	0.00017574
10	2500001	3000000	243	0.000137677
10	3000001	3500000	55	3.37006e-05
10	3500001	4000000	58	4.49217e-05
10	4000001	4500000	623	0.000409775
10	4500001	5000000	584	0.000384542
10	5000001	5500000	729	0.000478856
10	5500001	6000000	445	0.00028683
10	6000001	6500000	717	0.000474689
10	6500001	7000000	397	0.000238986
10	7000001	7500000	323	0.000221316
10	7500001	8000000	577	0.000366687
10	8000001	8500000	201	0.000114622
10	8500001	9000000	707	0.000447448
10	9000001	9500000	550	0.000346194
10	9500001	10000000	437	0.000285641
10	10000001	10500000	260	0.000146462
10	10500001	11000000	692	0.000421571
10	11000001	11500000	431	0.000259419
10	11500001	12000000	341	0.000197822
10	12000001	12500000	313	0.000195582
10	12500001	13000000	137	8.91619e-05
10	13000001	13500000	504	0.000307567
10	13500001	14000000	722	0.000424419
10	14000001	14500000	475	0.000289456
10	14500001	15000000	487	0.000273233
10	15000001	15500000	539	0.000297809
10	15500001	16000000	368	0.00019739
10	16000001	16500000	392	0.000239406
10	16500001	17000000	186	0.000112139
10	17000001	17500000	68	3.61908e-05
10	17500001	18000000	623	0.000394692
10	18000001	18500000	447	0.000260181
10	18500001	19000000	556	0.000371046
10	19000001	19500000	231	0.000126832
10	19500001	20000000	331	0.000184184
10	20000001	20500000	106	6.73237e-05
10	20500001	21000000	233	0.000151415
10	21000001	21500000	508	0.000305809
10	21500001	22000000	422	0.000249279
10	22000001	22500000	273	0.000176961
10	22500001	23000000	377	0.000238805
10	23000001	23500000	398	0.000224678
10	23500001	24000000	325	0.000197994
10	24000001	24500000	648	0.000417373
10	24500001	25000000	403	0.000254149
10	25000001	25500000	295	0.000188947
10	25500001	26000000	183	0.000122984
10	26000001	26500000	469	0.00030453
10	26500001	27000000	431	0.000268008
10	27000001	27500000	316	0.000203083
10	27500001	28000000	67	4.26241e-05
10	28000001	28500000	353	0.00024957
10	28500001	29000000	57	3.81391e-05
10	29000001	29500000	51	3.46796e-05
10	29500001	30000000	151	9.68491e-05
10	30000001	30500000	803	0.000516098
10	30500001	31000000	364	0.00024259
11	1	500000	140	8.0291e-05
11	500001	1000000	9	4.87387e-06
11	1000001	1500000	774	0.000526024
11	1500001	2000000	475	0.000332558
11	2000001	2500000	156	9.51401e-05
11	2500001	3000000	253	0.000159791
11	3000001	3500000	616	0.000391713
11	3500001	4000000	403	0.000244571
11	4000001	4500000	382	0.000230718
11	4500001	5000000	591	0.000370006
11	5000001	5500000	130	8.04069e-05
11	5500001	6000000	167	0.000109907
11	6000001	6500000	195	0.000130821
11	6500001	7000000	312	0.00020354
11	7000001	7500000	211	0.000132592
11	7500001	8000000	435	0.000275356
11	8000001	8500000	322	0.000215259
11	8500001	9000000	586	0.000372439
11	9000001	9500000	472	0.000303891
11	9500001	10000000	217	0.000132667
11	10000001	10500000	822	0.000504871
11	10500001	11000000	209	0.000122146
11	11000001	11500000	497	0.000307935
11	11500001	12000000	387	0.000218245
11	12000001	12500000	261	0.000146679
11	12500001	13000000	240	0.000136685
11	13000001	13500000	357	0.000199423
11	13500001	14000000	399	0.000249362
11	14000001	14500000	65	4.25993e-05
11	14500001	15000000	54	3.28693e-05
11	15000001	15500000	383	0.000208134
11	15500001	16000000	249	0.000149924
11	16000001	16500000	130	8.81452e-05
11	16500001	17000000	119	6.47925e-05
11	17000001	17500000	286	0.000186765
11	17500001	18000000	224	0.000128837
11	18000001	18500000	350	0.000212917
11	18500001	19000000	301	0.000182924
11	19000001	19500000	564	0.000350723
11	19500001	20000000	449	0.000287402
11	20000001	20500000	277	0.000160905
11	20500001	21000000	70	4.23921e-05
11	21000001	21500000	170	9.30472e-05
11	21500001	22000000	136	7.54981e-05
11	22000001	22500000	292	0.000186512
11	22500001	23000000	442	0.000281885
11	23000001	23500000	13	8.79839e-06
11	23500001	24000000	734	0.000477877
11	24000001	24500000	763	0.000496269
11	24500001	25000000	903	0.000624957
11	25000001	25500000	400	0.000239849
11	25500001	26000000	149	8.95325e-05
11	26000001	26500000	284	0.000180218
11	26500001	27000000	464	0.00029404
11	27000001	27500000	583	0.000367937
11	27500001	28000000	103	6.39591e-05
11	28000001	28500000	441	0.000278559
11	28500001	29000000	1	6.09173e-07
12	1	500000	303	0.000167709
12	500001	1000000	121	8.20715e-05
12	1000001	1500000	621	0.000428538
12	1500001	2000000	150	9.77313e-05
12	2000001	2500000	219	0.00014987
12	2500001	3000000	754	0.000492767
12	3000001	3500000	453	0.0002702
12	3500001	4000000	248	0.000154641
12	4000001	4500000	475	0.000291501
12	4500001	5000000	746	0.000471468
12	5000001	5500000	867	0.000541571
12	5500001	6000000	615	0.000384666
12	6000001	6500000	133	8.12537e-05
12	6500001	7000000	370	0.00020475
12	7000001	7500000	449	0.000269999
12	7500001	8000000	750	0.000459848
12	8000001	8500000	421	0.000271104
12	8500001	9000000	527	0.000330667
12	9000001	9500000	335	0.000215095
12	9500001	10000000	495	0.000301666
12	10000001	10500000	623	0.000376975
12	10500001	11000000	462	0.000272319
12	11000001	11500000	449	0.000271217
12	11500001	12000000	175	0.000116122
12	12000001	12500000	259	0.000164049
12	12500001	13000000	590	0.000343707
12	13000001	13500000	439	0.000269235
12	13500001	14000000	543	0.00033007
12	14000001	14500000	269	0.000166258
12	14500001	15000000	674	0.000413741
12	15000001	15500000	547	0.000325054
12	15500001	16000000	154	8.16171e-05
12	16000001	16500000	368	0.000192613
12	16500001	17000000	362	0.000197199
12	17000001	17500000	284	0.000168752
12	17500001	18000000	445	0.000253098
12	18000001	18500000	425	0.00024727
12	18500001	19000000	369	0.000213084
12	19000001	19500000	257	0.000163605
12	19500001	20000000	641	0.000396424
12	20000001	20500000	214	0.000129725
12	20500001	21000000	551	0.000346399
12	21000001	21500000	466	0.000297515
12	21500001	22000000	736	0.000451416
12	22000001	22500000	567	0.000337758
12	22500001	23000000	713	0.000480565
12	23000001	23500000	364	0.000233763
12	23500001	24000000	604	0.00037491
12	24000001	24500000	720	0.000470008
12	24500001	25000000	24	1.81691e-05
12	25000001	25500000	263	0.000164412
12	25500001	26000000	61	3.42762e-05
12	26000001	26500000	167	0.000104731
12	26500001	27000000	418	0.000266246
12	27000001	27500000	362	0.000217569
13	1	500000	214	0.000137342
13	500001	1000000	92	6.56408e-05
13	1000001	1500000	160	9.88387e-05
13	1500001	2000000	154	8.91263e-05
13	2000001	2500000	118	7.56014e-05
13	2500001	3000000	230	0.000151213
13	3000001	3500000	288	0.000196862
13	3500001	4000000	505	0.000330827
13	4000001	4500000	105	6.66758e-05
13	4500001	5000000	80	4.54842e-05
13	5000001	5500000	311	0.000203751
13	5500001	6000000	196	0.000119278
13	6000001	6500000	181	9.88301e-05
13	6500001	7000000	280	0.000171188
13	7000001	7500000	524	0.000320691
13	7500001	8000000	884	0.00052589
13	8000001	8500000	623	0.0003987
13	8500001	9000000	445	0.000282604
13	9000001	9500000	148	9.96415e-05
13	9500001	10000000	306	0.000196457
13	10000001	10500000	270	0.000177743
13	10500001	11000000	456	0.000272471
13	11000001	11500000	118	7.78367e-05
13	11500001	12000000	200	0.000111874
13	12000001	12500000	411	0.00023892
13	12500001	13000000	221	0.000124792
13	13000001	13500000	368	0.000206094
13	13500001	14000000	285	0.000152168
13	14000001	14500000	77	4.64754e-05
13	14500001	15000000	465	0.000268953
13	15000001	15500000	232	0.000142875
13	15500001	16000000	170	0.000103286
13	16000001	16500000	262	0.000168207
13	16500001	17000000	199	0.000120117
13	17000001	17500000	327	0.00016836
13	17500001	18000000	313	0.00017799
13	18000001	18500000	266	0.000150529
13	18500001	19000000	228	0.000129372
13	19000001	19500000	276	0.000153916
13	19500001	20000000	425	0.000255592
13	20000001	20500000	306	0.000189862
13	20500001	21000000	84	5.35104e-05
13	21000001	21500000	475	0.000306115
13	21500001	22000000	509	0.000299473
13	22000001	22500000	288	0.000184453
13	22500001	23000000	184	0.000121233
13	23000001	23500000	331	0.000216827
13	23500001	24000000	594	0.000401068
13	24000001	24500000	421	0.000296048
13	24500001	25000000	415	0.000256873
13	25000001	25500000	536	0.000334816
13	25500001	26000000	811	0.000536539
13	26000001	26500000	612	0.000373541
13	26500001	27000000	52	3.05791e-05
13	27000001	27500000	301	0.000173217
13	27500001	28000000	424	0.000269806
13	28000001	28500000	36	1.89408e-05
13	28500001	29000000	118	7.82494e-05
13	29000001	29500000	39	2.45232e-05
13	29500001	30000000	105	6.5221e-05
13	30000001	30500000	268	0.000154484
14	1	500000	504	0.000335346
14	500001	1000000	225	0.000153532
14	1000001	1500000	996	0.000677512
14	1500001	2000000	888	0.000578603
14	2000001	2500000	779	0.00053749
14	2500001	3000000	294	0.000207826
14	3000001	3500000	100	6.40623e-05
14	3500001	4000000	451	0.000258143
14	4000001	4500000	217	0.000122292
14	4500001	5000000	370	0.000225262
14	5000001	5500000	147	7.58484e-05
14	5500001	6000000	200	0.000122839
14	6000001	6500000	259	0.000160893
14	6500001	7000000	1061	0.000723419
14	7000001	7500000	497	0.000321384
14	7500001	8000000	665	0.000429051
14	8000001	8500000	512	0.000338971
14	8500001	9000000	832	0.000521375
14	9000001	9500000	903	0.000576916
14	9500001	10000000	285	0.000180057
14	10000001	10500000	3	1.15337e-06
14	10500001	11000000	289	0.000146049
14	11000001	11500000	615	0.00037244
14	11500001	12000000	788	0.000501121
14	12000001	12500000	512	0.000315357
14	12500001	13000000	435	0.000268863
14	13000001	13500000	779	0.000522827
14	13500001	14000000	256	0.000158404
14	14000001	14500000	534	0.000336047
14	14500001	15000000	639	0.000385896
14	15000001	15500000	529	0.000338164
14	15500001	16000000	794	0.000516515
14	16000001	16500000	105	6.85133e-05
14	16500001	17000000	443	0.00029237
14	17000001	17500000	495	0.00031571
14	17500001	18000000	703	0.000478597
14	18000001	18500000	438	0.000316631
14	18500001	19000000	177	9.62096e-05
14	19000001	19500000	129	6.8933e-05
14	19500001	20000000	288	0.000147138
14	20000001	20500000	266	0.000183657
14	20500001	21000000	340	0.000216844
14	21000001	21500000	86	4.94846e-05
14	21500001	22000000	320	0.000233488
14	22000001	22500000	160	8.4867e-05
14	22500001	23000000	106	5.58435e-05
14	23000001	23500000	639	0.000400196
14	23500001	24000000	658	0.000406145
14	24000001	24500000	604	0.00040491
15	1	500000	178	0.000100572
15	500001	1000000	295	0.000199157
15	1000001	1500000	184	0.000117868
15	1500001	2000000	71	4.59138e-05
15	2000001	2500000	572	0.000404131
15	2500001	3000000	277	0.000155385
15	3000001	3500000	367	0.000220559
15	3500001	4000000	362	0.000248252
15	4000001	4500000	604	0.000408134
15	4500001	5000000	511	0.000303963
15	5000001	5500000	196	0.000103374
15	5500001	6000000	631	0.000422339
15	6000001	6500000	232	0.000145865
15	6500001	7000000	67	4.19208e-05
15	7000001	7500000	728	0.000473851
15	7500001	8000000	237	0.000134459
15	8000001	8500000	434	0.000265993
15	8500001	9000000	274	0.000166887
15	9000001	9500000	94	5.66568e-05
15	9500001	10000000	376	0.00022258
15	10000001	10500000	494	0.000311711
15	10500001	11000000	326	0.000196944
15	11000001	11500000	236	0.000139749
15	11500001	12000000	334	0.000216042
15	12000001	12500000	543	0.000313084
15	12500001	13000000	674	0.000416745
15	13000001	13500000	302	0.000172881
15	13500001	14000000	482	0.000301736
15	14000001	14500000	332	0.000189144
15	14500001	15000000	287	0.000162752
15	15000001	15500000	173	0.000101386
15	15500001	16000000	260	0.000148385
15	16000001	16500000	266	0.000138149
15	16500001	17000000	281	0.000145543
15	17000001	17500000	262	0.000150927
15	17500001	18000000	406	0.000240986
15	18000001	18500000	302	0.000179019
15	18500001	19000000	343	0.000204656
15	19000001	19500000	280	0.000163487
15	19500001	20000000	205	0.000112845
15	20000001	20500000	388	0.000211423
15	20500001	21000000	224	0.000130874
15	21000001	21500000	306	0.000187049
15	21500001	22000000	481	0.000271986
15	22000001	22500000	277	0.000159556
15	22500001	23000000	125	7.50159e-05
15	23000001	23500000	473	0.000270084
15	23500001	24000000	294	0.000177509
15	24000001	24500000	375	0.000223541
15	24500001	25000000	490	0.000312188
15	25000001	25500000	554	0.000354891
15	25500001	26000000	705	0.000464884
15	26000001	26500000	449	0.000277096
15	26500001	27000000	339	0.000209657
15	27000001	27500000	304	0.000189257
15	27500001	28000000	166	9.12206e-05
15	28000001	28500000	636	0.000398702
15	28500001	29000000	320	0.000182524
15	29000001	29500000	388	0.000233899
15	29500001	30000000	583	0.000380173
15	30000001	30500000	146	0.000103869
15	30500001	31000000	194	0.000131194
15	31000001	31500000	191	0.000134292
15	31500001	32000000	78	5.05921e-05
15	32000001	32500000	92	7.37011e-05
15	32500001	33000000	275	0.000176877
15	33000001	33500000	127	7.94105e-05
16	1	500000	419	0.00028167
16	500001	1000000	591	0.000389792
16	1000001	1500000	463	0.000300324
16	1500001	2000000	345	0.000188443
16	2000001	2500000	659	0.000443805
16	2500001	3000000	978	0.000655261
16	3000001	3500000	375	0.000246184
16	3500001	4000000	641	0.000419674
16	4000001	4500000	324	0.000202956
16	4500001	5000000	665	0.000429566
16	5000001	5500000	394	0.000216053
16	5500001	6000000	241	0.000134819
16	6000001	6500000	552	0.000349148
16	6500001	7000000	853	0.000553062
16	7000001	7500000	492	0.00028063
16	7500001	8000000	337	0.000185338
16	8000001	8500000	455	0.000273472
16	8500001	9000000	385	0.000214682
16	9000001	9500000	257	0.000146694
16	9500001	10000000	436	0.00024894
16	10000001	10500000	91	6.05375e-05
16	10500001	11000000	468	0.000286668
16	11000001	11500000	40	2.62327e-05
16	11500001	12000000	519	0.00032918
16	12000001	12500000	478	0.000293821
16	12500001	13000000	592	0.000367446
16	13000001	13500000	318	0.000178282
16	13500001	14000000	418	0.000264239
16	14000001	14500000	116	6.06446e-05
16	14500001	15000000	327	0.000206429
16	15000001	15500000	162	0.000100966
16	15500001	16000000	256	0.000150437
16	16000001	16500000	269	0.000159215
16	16500001	17000000	407	0.00024395
16	17000001	17500000	514	0.00031149
16	17500001	18000000	924	0.000613084
16	18000001	18500000	627	0.000409588
16	18500001	19000000	658	0.000428242
16	19000001	19500000	247	0.000166628
16	19500001	20000000	566	0.000353962
16	20000001	20500000	528	0.000312421
16	20500001	21000000	229	0.000146997
16	21000001	21500000	310	0.000206056
16	21500001	22000000	289	0.000177363
16	22000001	22500000	693	0.000452128
16	22500001	23000000	509	0.000336231
16	23000001	23500000	179	0.000112446
16	23500001	24000000	368	0.000252074
16	24000001	24500000	524	0.000360834
16	24500001	25000000	214	0.000135107
16	25000001	25500000	198	0.000134115
17	1	500000	551	0.000373871
17	500001	1000000	228	0.000143458
17	1000001	1500000	458	0.000305751
17	1500001	2000000	685	0.000453689
17	2000001	2500000	508	0.00036143
17	2500001	3000000	294	0.000201512
17	3000001	3500000	1069	0.000725857
17	3500001	4000000	664	0.000421966
17	4000001	4500000	249	0.000151284
17	4500001	5000000	508	0.000311453
17	5000001	5500000	746	0.000500875
17	5500001	6000000	226	0.000151179
17	6000001	6500000	514	0.000319015
17	6500001	7000000	437	0.000253666
17	7000001	7500000	316	0.000203079
17	7500001	8000000	565	0.000330165
17	8000001	8500000	336	0.000200506
17	8500001	9000000	561	0.000329744
17	9000001	9500000	323	0.000180436
17	9500001	10000000	909	0.000537014
17	10000001	10500000	293	0.000172188
17	10500001	11000000	419	0.000237159
17	11000001	11500000	169	9.83814e-05
17	11500001	12000000	660	0.000431884
17	12000001	12500000	496	0.000286873
17	12500001	13000000	565	0.000340245
17	13000001	13500000	336	0.00020287
17	13500001	14000000	335	0.000184453
17	14000001	14500000	310	0.000186363
17	14500001	15000000	395	0.000253756
17	15000001	15500000	257	0.000155904
17	15500001	16000000	552	0.000322516
17	16000001	16500000	739	0.000471143
17	16500001	17000000	392	0.000228401
17	17000001	17500000	558	0.000328987
17	17500001	18000000	423	0.000258794
17	18000001	18500000	606	0.000378376
17	18500001	19000000	504	0.000319105
17	19000001	19500000	247	0.00015541
17	19500001	20000000	286	0.000176977
17	20000001	20500000	568	0.000372268
17	20500001	21000000	613	0.000413651
17	21000001	21500000	484	0.000301806
17	21500001	22000000	341	0.000224904
17	22000001	22500000	75	5.16542e-05
17	22500001	23000000	330	0.000220299
17	23000001	23500000	173	0.000111477
17	23500001	24000000	469	0.000259583
17	24000001	24500000	378	0.000236494
17	24500001	25000000	151	9.41677e-05
17	25000001	25500000	244	0.000144796
17	25500001	26000000	390	0.000262762
17	26000001	26500000	50	3.03937e-05
18	1	500000	284	0.000177669
18	500001	1000000	448	0.000286201
18	1000001	1500000	424	0.000276299
18	1500001	2000000	709	0.000471953
18	2000001	2500000	380	0.000243623
18	2500001	3000000	649	0.000422744
18	3000001	3500000	542	0.000351791
18	3500001	4000000	413	0.000274965
18	4000001	4500000	449	0.000288487
18	4500001	5000000	184	0.000120395
18	5000001	5500000	207	0.000135243
18	5500001	6000000	325	0.000213713
18	6000001	6500000	398	0.000251502
18	6500001	7000000	314	0.000192268
18	7000001	7500000	385	0.000234105
18	7500001	8000000	429	0.000266312
18	8000001	8500000	689	0.000434939
18	8500001	9000000	164	0.000102535
18	9000001	9500000	343	0.00020804
18	9500001	10000000	246	0.000153323
18	10000001	10500000	679	0.000399435
18	10500001	11000000	535	0.000333367
18	11000001	11500000	291	0.00017751
18	11500001	12000000	72	4.01545e-05
18	12000001	12500000	392	0.000223039
18	12500001	13000000	183	0.000113619
18	13000001	13500000	45	2.5959e-05
18	13500001	14000000	211	0.000130634
18	14000001	14500000	220	0.000128358
18	14500001	15000000	373	0.000220384
18	15000001	15500000	91	5.89772e-05
18	15500001	16000000	58	3.72906e-05
18	16000001	16500000	260	0.00014827
18	16500001	17000000	521	0.00033814
18	17000001	17500000	297	0.000184165
18	17500001	18000000	284	0.000174001
18	18000001	18500000	167	9.45864e-05
18	18500001	19000000	69	4.18753e-05
18	19000001	19500000	275	0.000175339
18	19500001	20000000	281	0.000170226
18	20000001	20500000	284	0.00018249
18	20500001	21000000	742	0.000474675
18	21000001	21500000	689	0.000419694
18	21500001	22000000	478	0.000298326
18	22000001	22500000	524	0.000335653
18	22500001	23000000	783	0.000514254
18	23000001	23500000	904	0.000618174
18	23500001	24000000	1093	0.000743452
18	24000001	24500000	499	0.000313458
18	24500001	25000000	675	0.00041894
18	25000001	25500000	232	0.000147823
18	25500001	26000000	232	0.000156432
18	26000001	26500000	198	0.00011987
18	26500001	27000000	124	7.51153e-05
19	1	500000	282	0.000172989
19	500001	1000000	340	0.000216357
19	1000001	1500000	330	0.000233294
19	1500001	2000000	243	0.000159191
19	2000001	2500000	59	2.94426e-05
19	2500001	3000000	6	2.97181e-06
19	3000001	3500000	416	0.000260044
19	3500001	4000000	418	0.000268635
19	4000001	4500000	1006	0.000640824
19	4500001	5000000	135	7.25044e-05
19	5000001	5500000	94	5.82775e-05
19	5500001	6000000	328	0.000231613
19	6000001	6500000	430	0.000273461
19	6500001	7000000	257	0.000140507
19	7000001	7500000	343	0.00019526
19	7500001	8000000	773	0.000482549
19	8000001	8500000	824	0.000534505
19	8500001	9000000	895	0.000554964
19	9000001	9500000	499	0.000305721
19	9500001	10000000	381	0.000236959
19	10000001	10500000	367	0.000236776
19	10500001	11000000	214	0.000132213
19	11000001	11500000	245	0.000142881
19	11500001	12000000	319	0.000171837
19	12000001	12500000	537	0.000339216
19	12500001	13000000	249	0.00015501
19	13000001	13500000	332	0.000206849
19	13500001	14000000	411	0.000249851
19	14000001	14500000	724	0.000477673
19	14500001	15000000	314	0.000205803
19	15000001	15500000	501	0.000337585
19	15500001	16000000	478	0.000315667
19	16000001	16500000	579	0.000340138
19	16500001	17000000	620	0.00039344
19	17000001	17500000	584	0.000356993
19	17500001	18000000	543	0.000340908
19	18000001	18500000	656	0.000398318
19	18500001	19000000	629	0.000404857
19	19000001	19500000	987	0.000604765
19	19500001	20000000	407	0.000270011
19	20000001	20500000	1059	0.000713065
19	20500001	21000000	867	0.000553806
19	21000001	21500000	678	0.000429649
19	21500001	22000000	235	0.000157316
19	22000001	22500000	273	0.0001813
19	22500001	23000000	165	0.000101732
19	23000001	23500000	864	0.000560724
19	23500001	24000000	825	0.000508333
19	24000001	24500000	691	0.000450611
19	24500001	25000000	253	0.00015676
20	1	500000	108	7.78193e-05
20	500001	1000000	374	0.00023121
20	1000001	1500000	403	0.000263056
20	1500001	2000000	661	0.000441984
20	2000001	2500000	509	0.000336141
20	2500001	3000000	341	0.000244332
20	3000001	3500000	231	0.000155291
20	3500001	4000000	666	0.000410044
20	4000001	4500000	596	0.000373548
20	4500001	5000000	481	0.00030979
20	5000001	5500000	562	0.000377226
20	5500001	6000000	517	0.000313023
20	6000001	6500000	545	0.000341259
20	6500001	7000000	183	0.000104045
20	7000001	7500000	113	6.1826e-05
20	7500001	8000000	218	0.000133562
20	8000001	8500000	627	0.00040769
20	8500001	9000000	547	0.000342359
20	9000001	9500000	512	0.00034328
20	9500001	10000000	735	0.000472274
20	10000001	10500000	486	0.000320955
20	10500001	11000000	485	0.000298389
20	11000001	11500000	349	0.00023359
20	11500001	12000000	781	0.000496383
20	12000001	12500000	740	0.000496614
20	12500001	13000000	371	0.00024546
20	13000001	13500000	695	0.000405586
20	13500001	14000000	847	0.000541613
20	14000001	14500000	593	0.000390659
20	14500001	15000000	684	0.000444803
20	15000001	15500000	1091	0.000723936
20	15500001	16000000	239	0.000154088
20	16000001	16500000	623	0.000406272
20	16500001	17000000	260	0.000171117
20	17000001	17500000	634	0.000439593
20	17500001	18000000	839	0.000572746
20	18000001	18500000	637	0.000437943
20	18500001	19000000	95	5.40867e-05
20	19000001	19500000	145	8.10111e-05
20	19500001	20000000	437	0.00029746
20	20000001	20500000	131	8.55982e-05
21	1	500000	129	7.66003e-05
21	500001	1000000	65	4.47952e-05
21	1000001	1500000	86	5.38516e-05
21	1500001	2000000	180	0.000110081
21	2000001	2500000	329	0.000218351
21	2500001	3000000	881	0.000582639
21	3000001	3500000	574	0.000344018
21	3500001	4000000	397	0.00024521
21	4000001	4500000	276	0.000159229
21	4500001	5000000	280	0.000158953
21	5000001	5500000	466	0.000276235
21	5500001	6000000	377	0.000232432
21	6000001	6500000	608	0.000408155
21	6500001	7000000	136	8.29297e-05
21	7000001	7500000	453	0.000299906
21	7500001	8000000	235	0.000145679
21	8000001	8500000	214	0.000136293
21	8500001	9000000	673	0.000411189
21	9000001	9500000	213	0.000126786
21	9500001	10000000	276	0.000185779
21	10000001	10500000	569	0.000353537
21	10500001	11000000	265	0.000157983
21	11000001	11500000	505	0.000311752
21	11500001	12000000	157	0.000102477
21	12000001	12500000	252	0.000153029
21	12500001	13000000	263	0.000161369
21	13000001	13500000	102	5.49121e-05
21	14000001	14500000	214	0.000113928
21	14500001	15000000	173	0.000104384
21	15000001	15500000	92	5.42119e-05
21	15500001	16000000	468	0.000271377
21	16000001	16500000	253	0.000153604
21	16500001	17000000	289	0.000165481
21	17000001	17500000	267	0.000150813
21	17500001	18000000	276	0.00017281
21	18000001	18500000	349	0.000193509
21	18500001	19000000	432	0.000284728
21	19000001	19500000	234	0.000140502
21	19500001	20000000	438	0.000264008
21	20000001	20500000	264	0.000171464
21	20500001	21000000	496	0.000331818
21	21000001	21500000	113	6.85162e-05
21	21500001	22000000	281	0.000174197
21	22000001	22500000	124	7.94876e-05
21	22500001	23000000	168	9.4187e-05
21	23000001	23500000	198	0.000121161
21	23500001	24000000	363	0.000222991
21	24000001	24500000	727	0.000492058
21	24500001	25000000	451	0.000294619
21	25000001	25500000	509	0.000305362
21	25500001	26000000	268	0.000166873
21	26000001	26500000	192	0.000131018
21	26500001	27000000	31	1.8989e-05
22	1	500000	404	0.000266631
22	500001	1000000	669	0.000417764
22	1000001	1500000	683	0.000416914
22	1500001	2000000	1003	0.000670403
22	2000001	2500000	40	2.61424e-05
22	2500001	3000000	243	0.000147686
22	3000001	3500000	824	0.000528551
22	3500001	4000000	927	0.000615726
22	4000001	4500000	789	0.000506032
22	4500001	5000000	393	0.000252968
22	5000001	5500000	407	0.000276586
22	5500001	6000000	435	0.000264992
22	6000001	6500000	401	0.000252773
22	6500001	7000000	725	0.000451303
22	7000001	7500000	178	0.000119676
22	7500001	8000000	451	0.000257464
22	8000001	8500000	690	0.00039957
22	8500001	9000000	580	0.000363269
22	9000001	9500000	415	0.000264923
22	9500001	10000000	274	0.000167754
22	10000001	10500000	391	0.000237657
22	10500001	11000000	309	0.000204057
22	11000001	11500000	479	0.00026113
22	11500001	12000000	145	8.63683e-05
22	12000001	12500000	555	0.000330984
22	12500001	13000000	402	0.000249317
22	13000001	13500000	419	0.00025567
22	13500001	14000000	601	0.000369901
22	14000001	14500000	543	0.000306343
22	14500001	15000000	809	0.000491615
22	15000001	15500000	392	0.000258365
22	15500001	16000000	501	0.00027447
22	16000001	16500000	431	0.000260887
22	16500001	17000000	493	0.000306736
22	17000001	17500000	355	0.000206963
22	17500001	18000000	397	0.000253443
22	18000001	18500000	329	0.000199515
22	18500001	19000000	280	0.000188382
22	19000001	19500000	374	0.000231792
22	19500001	20000000	235	0.000142279
22	20000001	20500000	243	0.000139373
22	20500001	21000000	698	0.000418198
22	21000001	21500000	262	0.000155215
22	21500001	22000000	352	0.000210312
22	22000001	22500000	825	0.000536634
22	22500001	23000000	723	0.000442464
22	23000001	23500000	594	0.00038959
22	23500001	24000000	995	0.00065771
22	24000001	24500000	1007	0.000670498
22	24500001	25000000	140	8.06676e-05
22	25000001	25500000	333	0.000190752
22	25500001	26000000	311	0.000212925
22	26000001	26500000	175	0.000106647
22	26500001	27000000	450	0.000302257
22	27000001	27500000	201	0.000134876
22	27500001	28000000	195	0.000122088
22	28000001	28500000	33	1.98816e-05
22	28500001	29000000	217	0.000126268
22	29000001	29500000	38	2.39513e-05
22	29500001	30000000	75	4.78563e-05
23	1	500000	576	0.000358854
23	500001	1000000	186	0.000118755
23	1000001	1500000	937	0.00060359
23	1500001	2000000	410	0.000272038
23	2000001	2500000	235	0.000153722
23	2500001	3000000	721	0.000452654
23	3000001	3500000	1496	0.00100621
23	3500001	4000000	627	0.000397291
23	4000001	4500000	171	0.000102895
23	4500001	5000000	191	0.000120449
23	5000001	5500000	747	0.000484652
23	5500001	6000000	334	0.000224532
23	6000001	6500000	716	0.000425283
23	6500001	7000000	275	0.000180829
23	7000001	7500000	735	0.000462215
23	7500001	8000000	738	0.000447462
23	8000001	8500000	310	0.00018533
23	8500001	9000000	666	0.000375928
23	9000001	9500000	744	0.000463319
23	9500001	10000000	342	0.000214031
23	10000001	10500000	269	0.000167453
23	10500001	11000000	451	0.000271522
23	11000001	11500000	460	0.000285165
23	11500001	12000000	463	0.000295733
23	12000001	12500000	599	0.000382429
23	12500001	13000000	298	0.000182188
23	13000001	13500000	229	0.000124785
23	13500001	14000000	380	0.000218706
23	14000001	14500000	326	0.000186274
23	14500001	15000000	137	9.33811e-05
23	15000001	15500000	16	9.27903e-06
23	15500001	16000000	65	4.14597e-05
23	16500001	17000000	257	0.00015931
23	17000001	17500000	272	0.000157812
23	17500001	18000000	97	6.09081e-05
23	18000001	18500000	3	1.50358e-06
23	18500001	19000000	425	0.000266268
23	19000001	19500000	3	1.53989e-06
23	19500001	20000000	279	0.000179721
23	20000001	20500000	305	0.000201723
23	20500001	21000000	544	0.000365225
23	21000001	21500000	566	0.00036459
23	21500001	22000000	8	4.52891e-06
23	22000001	22500000	523	0.000315115
23	22500001	23000000	260	0.000159089
23	23000001	23500000	221	0.00014989
23	23500001	24000000	262	0.000162163
23	24000001	24500000	400	0.000272536
23	24500001	25000000	616	0.000397062
24	1	500000	820	0.0005332
24	500001	1000000	604	0.000374266
24	1000001	1500000	623	0.000374759
24	1500001	2000000	627	0.000412905
24	2000001	2500000	583	0.000390807
24	2500001	3000000	561	0.000360322
24	3000001	3500000	655	0.000422957
24	3500001	4000000	278	0.000190983
24	4000001	4500000	588	0.00038966
24	4500001	5000000	426	0.000246136
24	5000001	5500000	98	5.52715e-05
24	5500001	6000000	384	0.000237534
24	6000001	6500000	597	0.000369204
24	6500001	7000000	666	0.000429192
24	7000001	7500000	367	0.000233417
24	7500001	8000000	408	0.000254758
24	8000001	8500000	572	0.000349813
24	8500001	9000000	175	9.90668e-05
24	9000001	9500000	487	0.000315286
24	9500001	10000000	532	0.000350425
24	10000001	10500000	424	0.000256014
24	10500001	11000000	482	0.00030077
24	11000001	11500000	221	0.000152828
24	11500001	12000000	526	0.000323163
24	12000001	12500000	344	0.000222283
24	12500001	13000000	388	0.000243357
24	13000001	13500000	183	0.000105823
24	13500001	14000000	214	0.00011682
24	14000001	14500000	194	0.000108023
24	14500001	15000000	184	9.30696e-05
25	1	500000	190	0.000125467
25	500001	1000000	238	0.000157084
25	1000001	1500000	92	6.31837e-05
25	1500001	2000000	98	5.78289e-05
25	2000001	2500000	579	0.000380527
25	2500001	3000000	1045	0.00068136
25	3000001	3500000	255	0.000164491
25	3500001	4000000	139	9.098e-05
25	4000001	4500000	166	0.000113084
25	4500001	5000000	512	0.000339884
25	5000001	5500000	950	0.000630447
25	5500001	6000000	692	0.000445463
25	6000001	6500000	298	0.000179042
25	6500001	7000000	137	7.84675e-05
25	7000001	7500000	814	0.000562726
25	7500001	8000000	1036	0.000677317
25	8000001	8500000	701	0.000445827
25	8500001	9000000	722	0.000468548
25	9000001	9500000	716	0.000450697
25	9500001	10000000	627	0.000389375
25	10000001	10500000	497	0.000288405
25	10500001	11000000	261	0.000171764
25	11000001	11500000	272	0.000166629
25	11500001	12000000	508	0.000292482
25	12000001	12500000	337	0.000185523
25	12500001	13000000	467	0.000268841
25	13000001	13500000	670	0.000388465
25	13500001	14000000	295	0.000175578
25	14000001	14500000	452	0.000287159
25	14500001	15000000	646	0.000419537
25	15000001	15500000	332	0.000198376
25	15500001	16000000	353	0.000203501
25	16000001	16500000	408	0.000235812
25	16500001	17000000	97	6.83179e-05
25	17000001	17500000	725	0.000439365
25	17500001	18000000	187	0.000107983
25	18000001	18500000	421	0.000274831
25	18500001	19000000	177	0.000113564
25	19000001	19500000	66	3.85673e-05
25	19500001	20000000	196	0.000116365
25	20000001	20500000	64	3.82259e-05
25	20500001	21000000	348	0.000213331
25	21000001	21500000	580	0.000375727
25	21500001	22000000	676	0.000447128
25	22000001	22500000	552	0.000357803
25	22500001	23000000	639	0.000384368
25	23000001	23500000	652	0.000429128
25	23500001	24000000	1001	0.0006465
25	24000001	24500000	202	0.000136582
25	24500001	25000000	57	3.2425e-05
26	1	500000	349	0.00022712
26	500001	1000000	636	0.000424687
26	1000001	1500000	815	0.000515613
26	1500001	2000000	296	0.000178543
26	2000001	2500000	282	0.000191149
26	2500001	3000000	349	0.000220405
26	3000001	3500000	598	0.000380913
26	3500001	4000000	404	0.000254396
26	4000001	4500000	255	0.000168632
26	4500001	5000000	526	0.000317222
26	5000001	5500000	469	0.000306381
26	5500001	6000000	593	0.000384141
26	6000001	6500000	492	0.000318994
26	6500001	7000000	253	0.000159625
26	7000001	7500000	566	0.000335853
26	7500001	8000000	349	0.000226604
26	8000001	8500000	470	0.000296925
26	8500001	9000000	162	0.000102056
26	9000001	9500000	354	0.000232215
26	9500001	10000000	483	0.000314542
26	10000001	10500000	283	0.00016396
26	10500001	11000000	428	0.000286514
26	11000001	11500000	647	0.00042452
26	11500001	12000000	385	0.000255422
26	12000001	12500000	82	4.79843e-05
26	12500001	13000000	482	0.000303885
26	13000001	13500000	430	0.000261161
26	13500001	14000000	488	0.000295151
26	14000001	14500000	519	0.000320936
26	14500001	15000000	523	0.000313378
26	15000001	15500000	526	0.000347342
26	15500001	16000000	673	0.000441472
26	16000001	16500000	224	0.000157436
26	16500001	17000000	641	0.000423237
26	17000001	17500000	828	0.000548125
26	17500001	18000000	261	0.00017352
26	18000001	18500000	5	3.71476e-06
27	1	500000	340	0.000216855
27	500001	1000000	769	0.000493847
27	1000001	1500000	438	0.000277092
27	1500001	2000000	316	0.000211276
27	2000001	2500000	109	6.352e-05
27	2500001	3000000	139	9.20023e-05
27	3000001	3500000	610	0.000427716
27	3500001	4000000	416	0.000284702
27	4000001	4500000	345	0.000239793
27	4500001	5000000	114	7.09385e-05
27	5000001	5500000	159	0.000108166
27	5500001	6000000	304	0.000199997
27	6000001	6500000	171	0.000113122
27	6500001	7000000	580	0.000354373
27	7000001	7500000	606	0.000388885
27	7500001	8000000	236	0.000155509
27	8000001	8500000	260	0.000162494
27	8500001	9000000	575	0.000380303
27	9000001	9500000	382	0.000234803
27	9500001	10000000	1	3.39704e-07
27	10000001	10500000	312	0.000207068
27	10500001	11000000	449	0.000284111
27	11000001	11500000	702	0.000457875
27	11500001	12000000	670	0.000450134
27	12000001	12500000	278	0.000180443
27	12500001	13000000	656	0.000410178
27	13000001	13500000	220	0.000156329
27	13500001	14000000	794	0.000531246
27	14000001	14500000	586	0.000377871
27	14500001	15000000	739	0.000492386
27	15000001	15500000	595	0.000381852
27	15500001	16000000	499	0.000301281
27	16000001	16500000	154	9.45263e-05
27	16500001	17000000	58	2.96834e-05
27	17000001	17500000	221	0.000128077
27	17500001	18000000	371	0.000239357
27	18000001	18500000	105	7.38824e-05
28	1	500000	356	0.000230741
28	500001	1000000	765	0.000527063
28	1000001	1500000	140	8.78108e-05
28	1500001	2000000	188	0.000128412
28	2000001	2500000	370	0.000245768
28	2500001	3000000	414	0.000261557
28	3000001	3500000	394	0.000253553
28	3500001	4000000	337	0.000232117
28	4000001	4500000	517	0.000343017
28	4500001	5000000	517	0.000328348
28	5000001	5500000	702	0.000454304
28	5500001	6000000	435	0.000272056
28	6000001	6500000	545	0.00033463
28	6500001	7000000	225	0.000138362
28	7000001	7500000	182	0.000113173
28	7500001	8000000	180	0.000111671
28	8000001	8500000	537	0.000349203
28	8500001	9000000	228	0.000136619
28	9000001	9500000	142	8.80139e-05
28	9500001	10000000	497	0.000302971
28	10000001	10500000	538	0.000323099
28	10500001	11000000	465	0.000304012
28	11000001	11500000	57	3.12209e-05
28	11500001	12000000	111	6.78892e-05
28	12000001	12500000	80	5.05635e-05
28	12500001	13000000	178	9.926e-05
28	13000001	13500000	608	0.000393235
28	13500001	14000000	237	0.000137394
28	14000001	14500000	115	6.57744e-05
28	14500001	15000000	41	2.52299e-05
28	15000001	15500000	527	0.000350733
28	15500001	16000000	462	0.000299306
28	16000001	16500000	129	8.52868e-05
28	16500001	17000000	33	1.95676e-05
28	17000001	17500000	349	0.00021586
28	17500001	18000000	139	8.29179e-05
28	18000001	18500000	536	0.000336707
28	18500001	19000000	182	0.000117187
28	19000001	19500000	461	0.000314283
28	19500001	20000000	736	0.000494748
28	20000001	20500000	323	0.000213315
28	20500001	21000000	421	0.00025262
28	21000001	21500000	84	5.07656e-05
29	1	500000	295	0.000183399
29	500001	1000000	254	0.000169778
29	1000001	1500000	156	0.000101306
29	1500001	2000000	291	0.000177377
29	2000001	2500000	714	0.000451931
29	2500001	3000000	169	0.000102005
29	3000001	3500000	295	0.000160011
29	3500001	4000000	807	0.000527352
29	4000001	4500000	881	0.00058916
29	4500001	5000000	749	0.000505237
29	5000001	5500000	549	0.000343479
29	5500001	6000000	562	0.000387216
29	6000001	6500000	678	0.000417455
29	6500001	7000000	706	0.00044189
29	7000001	7500000	723	0.000465084
29	7500001	8000000	867	0.000569694
29	8000001	8500000	839	0.000480051
29	8500001	9000000	800	0.000508485
29	9000001	9500000	398	0.000250005
29	9500001	10000000	721	0.000475029
29	10000001	10500000	649	0.000433006
29	10500001	11000000	449	0.000267961
29	11000001	11500000	658	0.000445958
29	11500001	12000000	838	0.000557904
29	12000001	12500000	489	0.000302441
29	12500001	13000000	174	0.000105835
30	1	500000	246	0.000142859
30	500001	1000000	211	0.000116147
30	1000001	1500000	861	0.000545882
30	1500001	2000000	475	0.000287982
30	2000001	2500000	688	0.000450427
30	2500001	3000000	803	0.000501831
30	3000001	3500000	595	0.000402328
30	3500001	4000000	489	0.000323437
30	4000001	4500000	787	0.000539106
30	4500001	5000000	729	0.000453301
30	5000001	5500000	240	0.000152564
30	5500001	6000000	24	1.23627e-05
30	6000001	6500000	295	0.000205113
30	6500001	7000000	559	0.000351093
30	7000001	7500000	684	0.000394871
30	7500001	8000000	649	0.000435986
30	8000001	8500000	591	0.000395509
30	8500001	9000000	757	0.000477732
30	9000001	9500000	588	0.00037306
30	9500001	10000000	736	0.000500078
30	10000001	10500000	693	0.000481695
30	10500001	11000000	457	0.000294573
30	11000001	11500000	1002	0.000622666
30	11500001	12000000	811	0.000548043
30	12000001	12500000	103	7.0222e-05
31	1	500000	138	8.73049e-05
31	500001	1000000	111	6.36804e-05
31	1000001	1500000	316	0.000211109
31	1500001	2000000	540	0.00037272
31	2000001	2500000	345	0.00021513
31	2500001	3000000	254	0.000150774
31	3000001	3500000	457	0.000292868
31	3500001	4000000	156	9.87003e-05
31	4000001	4500000	830	0.000548803
31	4500001	5000000	328	0.000206527
31	5000001	5500000	189	0.000120375
31	5500001	6000000	52	3.25562e-05
31	6000001	6500000	10	4.33158e-06
31	6500001	7000000	886	0.000588156
31	7000001	7500000	323	0.000187341
31	7500001	8000000	545	0.000338195
31	8000001	8500000	541	0.000355784
31	8500001	9000000	600	0.000381095
31	9000001	9500000	350	0.000217948
31	9500001	10000000	378	0.000222204
31	10000001	10500000	780	0.000491019
31	10500001	11000000	582	0.000363806
31	11000001	11500000	501	0.000293671
31	11500001	12000000	654	0.000421427
31	12000001	12500000	39	2.49246e-05
31	12500001	13000000	126	6.39459e-05
31	13000001	13500000	932	0.000569025
31	13500001	14000000	973	0.000643449
31	14000001	14500000	875	0.000583992
31	14500001	15000000	652	0.000424941
31	15000001	15500000	859	0.000596138
31	15500001	16000000	138	9.02001e-05
31	16000001	16500000	804	0.000515871
31	16500001	17000000	1384	0.000931435
31	17000001	17500000	407	0.000284417

## Sheet: Table S6
Table S6. The FST value of 30 chromosomes.
WINDOW	CHR	POS	FST
chr02:1	2	1	0.0382722
chr02:50001	2	50001	0.0374638
chr02:100001	2	100001	0.0406656
chr02:150001	2	150001	0.0414518
chr02:200001	2	200001	0.0527651
chr02:250001	2	250001	0.0527651
chr02:300001	2	300001	0.0527651
chr02:350001	2	350001	0.0579282
chr02:400001	2	400001	0.0579282
chr02:450001	2	450001	0.0579282
chr02:500001	2	500001	0.0545879
chr02:550001	2	550001	0.0548177
chr02:600001	2	600001	0.0497208
chr02:650001	2	650001	0.0501088
chr02:700001	2	700001	0.0598858
chr02:750001	2	750001	0.0633198
chr02:800001	2	800001	0.0704679
chr02:850001	2	850001	0.0756683
chr02:900001	2	900001	0.0848827
chr02:950001	2	950001	0.0849903
chr02:1000001	2	1000001	0.0896496
chr02:1050001	2	1050001	0.0924719
chr02:1100001	2	1100001	0.0930581
chr02:1150001	2	1150001	0.0897174
chr02:1200001	2	1200001	0.0901283
chr02:1250001	2	1250001	0.0928366
chr02:1300001	2	1300001	0.0904408
chr02:1350001	2	1350001	0.091114
chr02:1400001	2	1400001	0.0873643
chr02:1450001	2	1450001	0.0868845
chr02:1500001	2	1500001	0.0837044
chr02:1550001	2	1550001	0.0800205
chr02:1600001	2	1600001	0.0773594
chr02:1650001	2	1650001	0.0782347
chr02:1700001	2	1700001	0.0795137
chr02:1750001	2	1750001	0.0718838
chr02:1800001	2	1800001	0.0693636
chr02:1850001	2	1850001	0.0722883
chr02:1900001	2	1900001	0.0760384
chr02:1950001	2	1950001	0.0778332
chr02:2000001	2	2000001	0.0768311
chr02:2050001	2	2050001	0.0788547
chr02:2100001	2	2100001	0.0793663
chr02:2150001	2	2150001	0.0781409
chr02:2200001	2	2200001	0.0762726
chr02:2250001	2	2250001	0.0741165
chr02:2300001	2	2300001	0.070976
chr02:2350001	2	2350001	0.0693723
chr02:2400001	2	2400001	0.0642526
chr02:2450001	2	2450001	0.062358
chr02:2500001	2	2500001	0.0636193
chr02:2550001	2	2550001	0.0626487
chr02:2600001	2	2600001	0.0609853
chr02:2650001	2	2650001	0.0602625
chr02:2700001	2	2700001	0.0598988
chr02:2750001	2	2750001	0.0696237
chr02:2800001	2	2800001	0.0839709
chr02:2850001	2	2850001	0.0882978
chr02:2900001	2	2900001	0.0922919
chr02:2950001	2	2950001	0.0954927
chr02:3000001	2	3000001	0.0851481
chr02:3050001	2	3050001	0.0849058
chr02:3100001	2	3100001	0.0863083
chr02:3150001	2	3150001	0.0857193
chr02:3200001	2	3200001	0.0799483
chr02:3250001	2	3250001	0.0763589
chr02:3300001	2	3300001	0.0699193
chr02:3350001	2	3350001	0.0648856
chr02:3400001	2	3400001	0.0640606
chr02:3450001	2	3450001	0.0609156
chr02:3500001	2	3500001	0.0629566
chr02:3550001	2	3550001	0.0636405
chr02:3600001	2	3600001	0.0611966
chr02:3650001	2	3650001	0.0619855
chr02:3700001	2	3700001	0.065708
chr02:3750001	2	3750001	0.0661592
chr02:3800001	2	3800001	0.0687992
chr02:3850001	2	3850001	0.0683364
chr02:3900001	2	3900001	0.0686395
chr02:3950001	2	3950001	0.0728647
chr02:4000001	2	4000001	0.0767219
chr02:4050001	2	4050001	0.0781247
chr02:4100001	2	4100001	0.0833335
chr02:4150001	2	4150001	0.0858765
chr02:4200001	2	4200001	0.0914821
chr02:4250001	2	4250001	0.0909493
chr02:4300001	2	4300001	0.089256
chr02:4350001	2	4350001	0.0924336
chr02:4400001	2	4400001	0.0913037
chr02:4450001	2	4450001	0.0744903
chr02:4500001	2	4500001	0.0469789
chr02:4550001	2	4550001	0.0473714
chr02:4600001	2	4600001	0.0486078
chr02:4650001	2	4650001	0.0494393
chr02:4700001	2	4700001	0.0468646
chr02:4750001	2	4750001	0.0510603
chr02:4800001	2	4800001	0.0519226
chr02:4850001	2	4850001	0.0573111
chr02:4900001	2	4900001	0.060589
chr02:4950001	2	4950001	0.0622347
chr02:5000001	2	5000001	0.0645437
chr02:5050001	2	5050001	0.0663337
chr02:5100001	2	5100001	0.0687078
chr02:5150001	2	5150001	0.0709768
chr02:5200001	2	5200001	0.0730059
chr02:5250001	2	5250001	0.0747855
chr02:5300001	2	5300001	0.0778459
chr02:5350001	2	5350001	0.0765529
chr02:5400001	2	5400001	0.081001
chr02:5450001	2	5450001	0.0823331
chr02:5500001	2	5500001	0.0905471
chr02:5550001	2	5550001	0.0962148
chr02:5600001	2	5600001	0.0971953
chr02:5650001	2	5650001	0.102599
chr02:5700001	2	5700001	0.104701
chr02:5750001	2	5750001	0.102265
chr02:5800001	2	5800001	0.087223
chr02:5850001	2	5850001	0.0848225
chr02:5900001	2	5900001	0.0755383
chr02:5950001	2	5950001	0.0743125
chr02:6000001	2	6000001	0.0720004
chr02:6050001	2	6050001	0.0689476
chr02:6100001	2	6100001	0.0685798
chr02:6150001	2	6150001	0.0576995
chr02:6200001	2	6200001	0.0557646
chr02:6250001	2	6250001	0.0561209
chr02:6300001	2	6300001	0.0512269
chr02:6350001	2	6350001	0.0375487
chr02:6400001	2	6400001	0.0403152
chr02:6450001	2	6450001	0.0384235
chr02:6500001	2	6500001	0.0361615
chr02:6550001	2	6550001	0.0378712
chr02:6600001	2	6600001	0.0390717
chr02:6650001	2	6650001	0.0410422
chr02:6700001	2	6700001	0.0431049
chr02:6750001	2	6750001	0.042518
chr02:6800001	2	6800001	0.0432568
chr02:6850001	2	6850001	0.0438124
chr02:6900001	2	6900001	0.0435578
chr02:6950001	2	6950001	0.045028
chr02:7000001	2	7000001	0.0478862
chr02:7050001	2	7050001	0.0503957
chr02:7100001	2	7100001	0.0490029
chr02:7150001	2	7150001	0.0453648
chr02:7200001	2	7200001	0.0449302
chr02:7250001	2	7250001	0.0443661
chr02:7300001	2	7300001	0.0464682
chr02:7350001	2	7350001	0.0484872
chr02:7400001	2	7400001	0.0458147
chr02:7450001	2	7450001	0.0442435
chr02:7500001	2	7500001	0.0445918
chr02:7550001	2	7550001	0.0450282
chr02:7600001	2	7600001	0.0499323
chr02:7650001	2	7650001	0.0555187
chr02:7700001	2	7700001	0.0529547
chr02:7750001	2	7750001	0.0532268
chr02:7800001	2	7800001	0.0540554
chr02:7850001	2	7850001	0.0534563
chr02:7900001	2	7900001	0.0545653
chr02:7950001	2	7950001	0.0548501
chr02:8000001	2	8000001	0.0533249
chr02:8050001	2	8050001	0.051887
chr02:8100001	2	8100001	0.0472957
chr02:8150001	2	8150001	0.0487388
chr02:8200001	2	8200001	0.0511986
chr02:8250001	2	8250001	0.0548252
chr02:8300001	2	8300001	0.0549239
chr02:8350001	2	8350001	0.0602406
chr02:8400001	2	8400001	0.0588575
chr02:8450001	2	8450001	0.0645607
chr02:8500001	2	8500001	0.0685311
chr02:8550001	2	8550001	0.0667175
chr02:8600001	2	8600001	0.0645543
chr02:8650001	2	8650001	0.0511883
chr02:8700001	2	8700001	0.0507284
chr02:8750001	2	8750001	0.0457286
chr02:8800001	2	8800001	0.0418351
chr02:8850001	2	8850001	0.0357412
chr02:8900001	2	8900001	0.0568562
chr02:8950001	2	8950001	0.0703068
chr02:9000001	2	9000001	0.0741957
chr02:9050001	2	9050001	0.0798612
chr02:9100001	2	9100001	0.0841004
chr02:9150001	2	9150001	0.0980796
chr02:9200001	2	9200001	0.099235
chr02:9250001	2	9250001	0.102904
chr02:9300001	2	9300001	0.104907
chr02:9350001	2	9350001	0.105284
chr02:9400001	2	9400001	0.107116
chr02:9450001	2	9450001	0.103735
chr02:9500001	2	9500001	0.111071
chr02:9550001	2	9550001	0.118484
chr02:9600001	2	9600001	0.121572
chr02:9650001	2	9650001	0.115591
chr02:9700001	2	9700001	0.114442
chr02:9750001	2	9750001	0.102825
chr02:9800001	2	9800001	0.0971266
chr02:9850001	2	9850001	0.0972033
chr02:9900001	2	9900001	0.0900901
chr02:9950001	2	9950001	0.0937158
chr02:10000001	2	10000001	0.09397
chr02:10050001	2	10050001	0.0844565
chr02:10100001	2	10100001	0.0821606
chr02:10150001	2	10150001	0.0819928
chr02:10200001	2	10200001	0.0815936
chr02:10250001	2	10250001	0.0814227
chr02:10300001	2	10300001	0.0758938
chr02:10350001	2	10350001	0.0730746
chr02:10400001	2	10400001	0.0734409
chr02:10450001	2	10450001	0.0649397
chr02:10500001	2	10500001	0.0618171
chr02:10550001	2	10550001	0.0600221
chr02:10600001	2	10600001	0.0603598
chr02:10650001	2	10650001	0.0578003
chr02:10700001	2	10700001	0.0566978
chr02:10750001	2	10750001	0.0571815
chr02:10800001	2	10800001	0.0613395
chr02:10850001	2	10850001	0.0614649
chr02:10900001	2	10900001	0.0594539
chr02:10950001	2	10950001	0.058077
chr02:11000001	2	11000001	0.0543304
chr02:11050001	2	11050001	0.0526832
chr02:11100001	2	11100001	0.0517708
chr02:11150001	2	11150001	0.0481527
chr02:11200001	2	11200001	0.047035
chr02:11250001	2	11250001	0.045249
chr02:11300001	2	11300001	0.0418401
chr02:11350001	2	11350001	0.0410517
chr02:11400001	2	11400001	0.0373945
chr02:11450001	2	11450001	0.040385
chr02:11500001	2	11500001	0.0412259
chr02:11550001	2	11550001	0.0468848
chr02:11600001	2	11600001	0.0452294
chr02:11650001	2	11650001	0.0480107
chr02:11700001	2	11700001	0.0492656
chr02:11750001	2	11750001	0.0490527
chr02:11800001	2	11800001	0.0516764
chr02:11850001	2	11850001	0.0502152
chr02:11900001	2	11900001	0.0560485
chr02:11950001	2	11950001	0.0550665
chr02:12000001	2	12000001	0.0582755
chr02:12050001	2	12050001	0.05812
chr02:12100001	2	12100001	0.0609468
chr02:12150001	2	12150001	0.0609646
chr02:12200001	2	12200001	0.0588924
chr02:12250001	2	12250001	0.0552509
chr02:12300001	2	12300001	0.0549222
chr02:12350001	2	12350001	0.0561386
chr02:12400001	2	12400001	0.0486391
chr02:12450001	2	12450001	0.0434133
chr02:12500001	2	12500001	0.0360382
chr02:12550001	2	12550001	0.0477489
chr02:12600001	2	12600001	0.0437226
chr02:12650001	2	12650001	0.0443824
chr02:12700001	2	12700001	0.044719
chr02:12750001	2	12750001	0.0505801
chr02:12800001	2	12800001	0.0497398
chr02:12850001	2	12850001	0.0497041
chr02:12900001	2	12900001	0.0514967
chr02:12950001	2	12950001	0.053304
chr02:13000001	2	13000001	0.0521692
chr02:13050001	2	13050001	0.0433121
chr02:13100001	2	13100001	0.0523141
chr02:13150001	2	13150001	0.0585213
chr02:13200001	2	13200001	0.0605177
chr02:13250001	2	13250001	0.0593967
chr02:13300001	2	13300001	0.0600541
chr02:13350001	2	13350001	0.0604755
chr02:13400001	2	13400001	0.0585462
chr02:13450001	2	13450001	0.056535
chr02:13500001	2	13500001	0.0575322
chr02:13550001	2	13550001	0.0599979
chr02:13600001	2	13600001	0.0553903
chr02:13650001	2	13650001	0.0453158
chr02:13700001	2	13700001	0.0431812
chr02:13750001	2	13750001	0.0440947
chr02:13800001	2	13800001	0.0425819
chr02:13850001	2	13850001	0.0425819
chr02:13900001	2	13900001	0.0420926
chr02:13950001	2	13950001	0.0431586
chr02:14000001	2	14000001	0.0434959
chr02:14050001	2	14050001	0.0369065
chr02:14100001	2	14100001	0.0389867
chr02:14150001	2	14150001	0.0389867
chr02:14200001	2	14200001	0.0429928
chr02:14250001	2	14250001	0.0362509
chr03:1	3	1	0.0474759
chr03:50001	3	50001	0.0473152
chr03:100001	3	100001	0.0526058
chr03:150001	3	150001	0.0574448
chr03:200001	3	200001	0.0577691
chr03:250001	3	250001	0.0577691
chr03:300001	3	300001	0.0592134
chr03:350001	3	350001	0.0472002
chr03:400001	3	400001	0.0567966
chr03:450001	3	450001	0.0283753
chr03:500001	3	500001	0.0251755
chr03:550001	3	550001	0.024744
chr03:600001	3	600001	0.0307919
chr03:650001	3	650001	0.035603
chr03:700001	3	700001	0.0381559
chr03:750001	3	750001	0.0357729
chr03:800001	3	800001	0.0352425
chr03:850001	3	850001	0.0353337
chr03:900001	3	900001	0.0354011
chr03:950001	3	950001	0.0372818
chr03:1000001	3	1000001	0.0399471
chr03:1050001	3	1050001	0.0418643
chr03:1100001	3	1100001	0.0402888
chr03:1150001	3	1150001	0.0379258
chr03:1200001	3	1200001	0.0287917
chr03:1250001	3	1250001	0.0335314
chr03:1300001	3	1300001	0.0394825
chr03:1350001	3	1350001	0.0465651
chr03:1400001	3	1400001	0.0467149
chr03:1450001	3	1450001	0.050891
chr03:1500001	3	1500001	0.050891
chr03:1550001	3	1550001	0.050891
chr03:1600001	3	1600001	0.0562659
chr03:1650001	3	1650001	0.0623858
chr03:1700001	3	1700001	0.0711155
chr03:1750001	3	1750001	0.0745168
chr03:1800001	3	1800001	0.0806974
chr03:1850001	3	1850001	0.0817598
chr03:1900001	3	1900001	0.0859689
chr03:1950001	3	1950001	0.0821253
chr03:2000001	3	2000001	0.0813824
chr03:2050001	3	2050001	0.0751238
chr03:2100001	3	2100001	0.0722994
chr03:2150001	3	2150001	0.0682388
chr03:2200001	3	2200001	0.0625243
chr03:2250001	3	2250001	0.0591774
chr03:2300001	3	2300001	0.0518619
chr03:2350001	3	2350001	0.050835
chr03:2400001	3	2400001	0.0516443
chr03:2450001	3	2450001	0.0478776
chr03:2500001	3	2500001	0.0455997
chr03:2550001	3	2550001	0.0434847
chr03:2600001	3	2600001	0.0420291
chr03:2650001	3	2650001	0.0383513
chr03:2700001	3	2700001	0.0356383
chr03:2750001	3	2750001	0.0336002
chr03:2800001	3	2800001	0.0315431
chr03:2850001	3	2850001	0.0301795
chr03:2900001	3	2900001	0.0320084
chr03:2950001	3	2950001	0.0317953
chr03:3000001	3	3000001	0.0315509
chr03:3050001	3	3050001	0.0330511
chr03:3100001	3	3100001	0.032527
chr03:3150001	3	3150001	0.0343408
chr03:3200001	3	3200001	0.0350606
chr03:3250001	3	3250001	0.0372194
chr03:3300001	3	3300001	0.0398241
chr03:3350001	3	3350001	0.038638
chr03:3400001	3	3400001	0.0358235
chr03:3450001	3	3450001	0.0349357
chr03:3500001	3	3500001	0.0342402
chr03:3550001	3	3550001	0.0353134
chr03:3600001	3	3600001	0.035774
chr03:3650001	3	3650001	0.0339316
chr03:3700001	3	3700001	0.0345318
chr03:3750001	3	3750001	0.0341507
chr03:3800001	3	3800001	0.0325866
chr03:3850001	3	3850001	0.0364499
chr03:3900001	3	3900001	0.038323
chr03:3950001	3	3950001	0.0389769
chr03:4000001	3	4000001	0.039815
chr03:4050001	3	4050001	0.032903
chr03:4100001	3	4100001	0.0325661
chr03:4150001	3	4150001	0.0351198
chr03:4200001	3	4200001	0.0339461
chr03:4250001	3	4250001	0.0330777
chr03:4300001	3	4300001	0.033937
chr03:4350001	3	4350001	0.0330622
chr03:4400001	3	4400001	0.0326447
chr03:4450001	3	4450001	0.0333828
chr03:4500001	3	4500001	0.0331746
chr03:4550001	3	4550001	0.0345611
chr03:4600001	3	4600001	0.0319012
chr03:4650001	3	4650001	0.0302075
chr03:4700001	3	4700001	0.0279511
chr03:4750001	3	4750001	0.0276025
chr03:4800001	3	4800001	0.027154
chr03:4850001	3	4850001	0.0273878
chr03:4900001	3	4900001	0.026184
chr03:4950001	3	4950001	0.0258256
chr03:5000001	3	5000001	0.024752
chr03:5050001	3	5050001	0.020799
chr03:5100001	3	5100001	0.0299536
chr03:5150001	3	5150001	0.0385394
chr03:5200001	3	5200001	0.0649957
chr03:5250001	3	5250001	0.0718441
chr03:5300001	3	5300001	0.0867683
chr03:5350001	3	5350001	0.0887597
chr03:5400001	3	5400001	0.0931696
chr03:5450001	3	5450001	0.0931696
chr03:5500001	3	5500001	0.0931696
chr03:5550001	3	5550001	0.0699084
chr03:5600001	3	5600001	0.0270111
chr03:5650001	3	5650001	0.0112487
chr03:5700001	3	5700001	0.0100523
chr03:5750001	3	5750001	0.010272
chr03:5800001	3	5800001	0.0103818
chr03:5850001	3	5850001	0.00930837
chr03:5900001	3	5900001	0.00940949
chr03:5950001	3	5950001	0.0109909
chr03:6000001	3	6000001	0.0103611
chr03:6050001	3	6050001	0.00958576
chr03:6100001	3	6100001	0.0116643
chr03:6150001	3	6150001	0.0137484
chr03:6200001	3	6200001	0.0135347
chr03:6250001	3	6250001	0.014514
chr03:6300001	3	6300001	0.0150986
chr03:6350001	3	6350001	0.0173814
chr03:6400001	3	6400001	0.0197587
chr03:6450001	3	6450001	0.0202932
chr03:6500001	3	6500001	0.0229065
chr03:6550001	3	6550001	0.0253305
chr03:6600001	3	6600001	0.023235
chr03:6650001	3	6650001	0.0244286
chr03:6700001	3	6700001	0.0328751
chr03:6750001	3	6750001	0.0406938
chr03:6800001	3	6800001	0.0407719
chr03:6850001	3	6850001	0.0410926
chr03:6900001	3	6900001	0.040329
chr03:6950001	3	6950001	0.0386462
chr03:7000001	3	7000001	0.0378176
chr03:7050001	3	7050001	0.0373546
chr03:7100001	3	7100001	0.0407396
chr03:7150001	3	7150001	0.0372612
chr03:7200001	3	7200001	0.0338185
chr03:7250001	3	7250001	0.0316375
chr03:7300001	3	7300001	0.0309923
chr03:7350001	3	7350001	0.0313293
chr03:7400001	3	7400001	0.0300635
chr03:7450001	3	7450001	0.0319111
chr03:7500001	3	7500001	0.031511
chr03:7550001	3	7550001	0.031511
chr03:7600001	3	7600001	0.0284807
chr03:7650001	3	7650001	0.0465695
chr03:7700001	3	7700001	0.0437417
chr03:7750001	3	7750001	0.043237
chr03:7800001	3	7800001	0.043237
chr03:7850001	3	7850001	0.0426834
chr03:7900001	3	7900001	0.0426834
chr03:7950001	3	7950001	0.0421384
chr03:8000001	3	8000001	0.0456275
chr03:8050001	3	8050001	0.0456275
chr03:8100001	3	8100001	0.0456275
chr03:8150001	3	8150001	0.0247332
chr03:8200001	3	8200001	0.0295093
chr03:8250001	3	8250001	0.0299918
chr03:8300001	3	8300001	0.0349774
chr03:8350001	3	8350001	0.0350093
chr03:8400001	3	8400001	0.0374248
chr03:8450001	3	8450001	0.0373868
chr03:8500001	3	8500001	0.0364383
chr03:8550001	3	8550001	0.0340577
chr03:8600001	3	8600001	0.0343869
chr03:8650001	3	8650001	0.0379808
chr03:8700001	3	8700001	0.0377315
chr03:8750001	3	8750001	0.0383421
chr03:8800001	3	8800001	0.0371502
chr03:8850001	3	8850001	0.0371502
chr03:8900001	3	8900001	0.0390951
chr03:8950001	3	8950001	0.0398873
chr03:9000001	3	9000001	0.0399674
chr03:9050001	3	9050001	0.0460416
chr03:9100001	3	9100001	0.0431531
chr03:9150001	3	9150001	0.0437941
chr03:9200001	3	9200001	0.0455559
chr03:9250001	3	9250001	0.0485554
chr03:9300001	3	9300001	0.0502931
chr03:9350001	3	9350001	0.0502304
chr03:9400001	3	9400001	0.0498168
chr03:9450001	3	9450001	0.0497611
chr03:9500001	3	9500001	0.0519268
chr03:9550001	3	9550001	0.0538593
chr03:9600001	3	9600001	0.0579873
chr03:9650001	3	9650001	0.0643655
chr03:9700001	3	9700001	0.0661733
chr03:9750001	3	9750001	0.0628793
chr03:9800001	3	9800001	0.0590196
chr03:9850001	3	9850001	0.0579018
chr03:9900001	3	9900001	0.0579
chr03:9950001	3	9950001	0.0579
chr03:10000001	3	10000001	0.0529158
chr03:10050001	3	10050001	0.0542713
chr03:10100001	3	10100001	0.0528617
chr03:10150001	3	10150001	0.047618
chr03:10200001	3	10200001	0.0455829
chr03:10250001	3	10250001	0.0444702
chr03:10300001	3	10300001	0.0431934
chr03:10350001	3	10350001	0.0408885
chr03:10400001	3	10400001	0.0457243
chr03:10450001	3	10450001	0.0456662
chr03:10500001	3	10500001	0.0444201
chr03:10550001	3	10550001	0.0409513
chr03:10600001	3	10600001	0.0398533
chr03:10650001	3	10650001	0.0397252
chr03:10700001	3	10700001	0.0387983
chr03:10750001	3	10750001	0.0380656
chr03:10800001	3	10800001	0.0366676
chr03:10850001	3	10850001	0.0337093
chr03:10900001	3	10900001	0.0257989
chr03:10950001	3	10950001	0.0266961
chr03:11000001	3	11000001	0.0293116
chr03:11050001	3	11050001	0.0302554
chr03:11100001	3	11100001	0.0296168
chr03:11150001	3	11150001	0.0314869
chr03:11200001	3	11200001	0.0327296
chr03:11250001	3	11250001	0.0332827
chr03:11300001	3	11300001	0.033804
chr03:11350001	3	11350001	0.0388872
chr03:11400001	3	11400001	0.0407752
chr03:11450001	3	11450001	0.0442435
chr03:11500001	3	11500001	0.0491057
chr03:11550001	3	11550001	0.0521903
chr03:11600001	3	11600001	0.0528869
chr03:11650001	3	11650001	0.0552803
chr03:11700001	3	11700001	0.0598179
chr03:11750001	3	11750001	0.0611655
chr03:11800001	3	11800001	0.0641878
chr03:11850001	3	11850001	0.0666295
chr03:11900001	3	11900001	0.0675173
chr03:11950001	3	11950001	0.0687535
chr03:12000001	3	12000001	0.0632941
chr03:12050001	3	12050001	0.0549258
chr03:12100001	3	12100001	0.0494656
chr03:12150001	3	12150001	0.0465177
chr03:12200001	3	12200001	0.0319212
chr03:12250001	3	12250001	0.0340522
chr03:12300001	3	12300001	0.0367418
chr03:12350001	3	12350001	0.0381915
chr03:12400001	3	12400001	0.0427014
chr03:12450001	3	12450001	0.0431898
chr03:12500001	3	12500001	0.0438112
chr03:12550001	3	12550001	0.0501252
chr03:12600001	3	12600001	0.056299
chr03:12650001	3	12650001	0.0543033
chr03:12700001	3	12700001	0.055418
chr03:12750001	3	12750001	0.0582772
chr03:12800001	3	12800001	0.0569337
chr03:12850001	3	12850001	0.0532216
chr03:12900001	3	12900001	0.048218
chr03:12950001	3	12950001	0.0463914
chr03:13000001	3	13000001	0.0482711
chr03:13050001	3	13050001	0.0426667
chr03:13100001	3	13100001	0.0412882
chr03:13150001	3	13150001	0.040169
chr03:13200001	3	13200001	0.0371092
chr03:13250001	3	13250001	0.0361361
chr03:13300001	3	13300001	0.0357651
chr03:13350001	3	13350001	0.0381397
chr03:13400001	3	13400001	0.0399828
chr03:13450001	3	13450001	0.0425264
chr03:13500001	3	13500001	0.0389823
chr03:13550001	3	13550001	0.036956
chr03:13600001	3	13600001	0.0453715
chr03:13650001	3	13650001	0.0511403
chr03:13700001	3	13700001	0.0497332
chr03:13750001	3	13750001	0.050756
chr03:13800001	3	13800001	0.0503917
chr03:13850001	3	13850001	0.0531251
chr03:13900001	3	13900001	0.0531669
chr03:13950001	3	13950001	0.0535544
chr03:14000001	3	14000001	0.0543689
chr03:14050001	3	14050001	0.0574473
chr03:14100001	3	14100001	0.0632227
chr03:14150001	3	14150001	0.0621895
chr03:14200001	3	14200001	0.0652495
chr03:14250001	3	14250001	0.0649938
chr03:14300001	3	14300001	0.0632196
chr03:14350001	3	14350001	0.0616625
chr03:14400001	3	14400001	0.0636541
chr03:14450001	3	14450001	0.0607581
chr03:14500001	3	14500001	0.0605941
chr03:14550001	3	14550001	0.0592609
chr03:14600001	3	14600001	0.0516306
chr03:14650001	3	14650001	0.0529613
chr03:14700001	3	14700001	0.0492492
chr03:14750001	3	14750001	0.0441914
chr03:14800001	3	14800001	0.0426114
chr03:14850001	3	14850001	0.0426783
chr03:14900001	3	14900001	0.0432605
chr03:14950001	3	14950001	0.0410705
chr03:15000001	3	15000001	0.0425732
chr03:15050001	3	15050001	0.0427477
chr03:15100001	3	15100001	0.0426807
chr03:15150001	3	15150001	0.041391
chr03:15200001	3	15200001	0.0442321
chr03:15250001	3	15250001	0.0475213
chr03:15300001	3	15300001	0.0617401
chr03:15350001	3	15350001	0.069321
chr03:15400001	3	15400001	0.0649678
chr03:15450001	3	15450001	0.0705129
chr03:15500001	3	15500001	0.0751708
chr03:15550001	3	15550001	0.0600387
chr03:15600001	3	15600001	0.0576693
chr03:15650001	3	15650001	0.0548086
chr03:15700001	3	15700001	0.0490881
chr03:15750001	3	15750001	0.0474157
chr03:15800001	3	15800001	0.0365771
chr03:15850001	3	15850001	0.0359588
chr03:15900001	3	15900001	0.0379764
chr03:15950001	3	15950001	0.0388465
chr03:16000001	3	16000001	0.0370178
chr03:16050001	3	16050001	0.0371664
chr03:16100001	3	16100001	0.0383358
chr03:16150001	3	16150001	0.0366093
chr03:16200001	3	16200001	0.0383736
chr03:16250001	3	16250001	0.0350052
chr03:16300001	3	16300001	0.0388533
chr03:16350001	3	16350001	0.0435196
chr03:16400001	3	16400001	0.0411969
chr03:16450001	3	16450001	0.0399973
chr03:16500001	3	16500001	0.0415982
chr03:16550001	3	16550001	0.0418713
chr03:16600001	3	16600001	0.0405126
chr03:16650001	3	16650001	0.0418202
chr03:16700001	3	16700001	0.0414664
chr03:16750001	3	16750001	0.0450761
chr03:16800001	3	16800001	0.0447257
chr03:16850001	3	16850001	0.0318271
chr03:16900001	3	16900001	0.0281327
chr03:16950001	3	16950001	0.018161
chr03:17000001	3	17000001	0.0186342
chr03:17050001	3	17050001	0.0186342
chr03:17100001	3	17100001	0.0397393
chr03:17150001	3	17150001	0.0553349
chr03:17200001	3	17200001	0.0564744
chr03:17250001	3	17250001	0.0617317
chr03:17300001	3	17300001	0.0614235
chr03:17350001	3	17350001	0.0614235
chr03:17400001	3	17400001	0.0614235
chr03:17450001	3	17450001	0.0614235
chr03:17500001	3	17500001	0.0614235
chr03:17550001	3	17550001	0.0614235
chr03:17600001	3	17600001	0.0650431
chr03:17650001	3	17650001	0.0542644
chr03:17700001	3	17700001	0.0588253
chr03:17750001	3	17750001	0.0627218
chr03:17800001	3	17800001	0.0632578
chr03:17850001	3	17850001	0.0632578
chr03:17900001	3	17900001	0.0626426
chr03:17950001	3	17950001	0.055514
chr03:18000001	3	18000001	0.0582232
chr03:18050001	3	18050001	0.0580416
chr03:18100001	3	18100001	0.05765
chr03:18150001	3	18150001	0.0589723
chr03:18200001	3	18200001	0.0548113
chr03:18250001	3	18250001	0.0491848
chr03:18300001	3	18300001	0.047334
chr03:18350001	3	18350001	0.0449639
chr03:18400001	3	18400001	0.0438723
chr03:18450001	3	18450001	0.0432481
chr03:18500001	3	18500001	0.0357618
chr03:18550001	3	18550001	0.0296558
chr03:18600001	3	18600001	0.0297258
chr03:18650001	3	18650001	0.0325102
chr03:18700001	3	18700001	0.0343137
chr03:18750001	3	18750001	0.0315297
chr03:18800001	3	18800001	0.0334868
chr03:18850001	3	18850001	0.0347248
chr03:18900001	3	18900001	0.0345602
chr03:18950001	3	18950001	0.0354579
chr03:19000001	3	19000001	0.0375392
chr03:19050001	3	19050001	0.0402214
chr03:19100001	3	19100001	0.0377647
chr03:19150001	3	19150001	0.0325277
chr03:19200001	3	19200001	0.0327735
chr03:19250001	3	19250001	0.0345351
chr03:19300001	3	19300001	0.0355258
chr03:19350001	3	19350001	0.0369273
chr03:19400001	3	19400001	0.0374802
chr03:19450001	3	19450001	0.0369786
chr03:19500001	3	19500001	0.0352927
chr03:19550001	3	19550001	0.0325198
chr03:19600001	3	19600001	0.0324333
chr03:19650001	3	19650001	0.0337135
chr03:19700001	3	19700001	0.032687
chr03:19750001	3	19750001	0.0327545
chr03:19800001	3	19800001	0.0304208
chr03:19850001	3	19850001	0.0280149
chr03:19900001	3	19900001	0.0266756
chr03:19950001	3	19950001	0.0250045
chr03:20000001	3	20000001	0.0429023
chr03:20050001	3	20050001	0.0521137
chr03:20100001	3	20100001	0.0525537
chr03:20150001	3	20150001	0.0528933
chr03:20200001	3	20200001	0.0540143
chr03:20250001	3	20250001	0.0540143
chr03:20300001	3	20300001	0.0509649
chr03:20350001	3	20350001	0.0512469
chr03:20400001	3	20400001	0.0523553
chr03:20450001	3	20450001	0.0509502
chr03:20500001	3	20500001	0.044014
chr03:20550001	3	20550001	0.0439104
chr03:20600001	3	20600001	0.0415881
chr03:20650001	3	20650001	0.0399766
chr03:20700001	3	20700001	0.0392893
chr03:20750001	3	20750001	0.0403747
chr03:20800001	3	20800001	0.0416614
chr03:20850001	3	20850001	0.0412722
chr03:20900001	3	20900001	0.0408134
chr03:20950001	3	20950001	0.0513194
chr03:21000001	3	21000001	0.0533002
chr03:21050001	3	21050001	0.0551445
chr03:21100001	3	21100001	0.0570686
chr03:21150001	3	21150001	0.0610675
chr03:21200001	3	21200001	0.0656221
chr03:21250001	3	21250001	0.065975
chr03:21300001	3	21300001	0.065062
chr03:21350001	3	21350001	0.0728505
chr03:21400001	3	21400001	0.075255
chr03:21450001	3	21450001	0.0765396
chr03:21500001	3	21500001	0.0791772
chr03:21550001	3	21550001	0.0868082
chr03:21600001	3	21600001	0.0901188
chr03:21650001	3	21650001	0.0878594
chr03:21700001	3	21700001	0.0878014
chr03:21750001	3	21750001	0.088926
chr03:21800001	3	21800001	0.0949159
chr03:21850001	3	21850001	0.0935071
chr03:21900001	3	21900001	0.0950871
chr03:21950001	3	21950001	0.0943001
chr03:22000001	3	22000001	0.101457
chr03:22050001	3	22050001	0.0777496
chr03:22100001	3	22100001	0.0560154
chr03:22150001	3	22150001	0.0659021
chr03:22200001	3	22200001	0.0659021
chr03:22250001	3	22250001	0.0659021
chr03:22300001	3	22300001	0.0668501
chr03:22350001	3	22350001	0.0644995
chr03:22400001	3	22400001	0.0644995
chr03:22450001	3	22450001	0.0608243
chr03:22500001	3	22500001	0.0595628
chr03:22550001	3	22550001	0.0595628
chr03:22600001	3	22600001	0.0595628
chr03:22650001	3	22650001	0.0548099
chr03:22700001	3	22700001	0.041911
chr03:22750001	3	22750001	0.0383875
chr03:22800001	3	22800001	0.0301073
chr03:22850001	3	22850001	0.0288417
chr03:22900001	3	22900001	0.0299741
chr03:22950001	3	22950001	0.0299792
chr03:23000001	3	23000001	0.0295408
chr03:23050001	3	23050001	0.0295408
chr03:23100001	3	23100001	0.0295408
chr03:23150001	3	23150001	0.0279857
chr03:23200001	3	23200001	0.0321794
chr03:23250001	3	23250001	0.0313679
chr03:23300001	3	23300001	0.045593
chr03:23350001	3	23350001	0.045593
chr03:23400001	3	23400001	0.036728
chr03:23450001	3	23450001	0.015888
chr04:1	4	1	0.032686
chr04:50001	4	50001	0.02933
chr04:100001	4	100001	0.0279027
chr04:150001	4	150001	0.0322624
chr04:200001	4	200001	0.0292922
chr04:250001	4	250001	0.0311251
chr04:300001	4	300001	0.0311251
chr04:350001	4	350001	0.0263379
chr04:400001	4	400001	0.0263379
chr04:450001	4	450001	0.0263379
chr04:500001	4	500001	0.0244305
chr04:550001	4	550001	0.0189816
chr04:600001	4	600001	0.0164532
chr04:650001	4	650001	0.0164532
chr04:700001	4	700001	0.0163126
chr04:750001	4	750001	0.0163126
chr04:800001	4	800001	0.00907459
chr04:850001	4	850001	0.0137418
chr04:900001	4	900001	0.0138334
chr04:950001	4	950001	0.0164843
chr04:1000001	4	1000001	0.0163824
chr04:1050001	4	1050001	0.0146541
chr04:1100001	4	1100001	0.0155284
chr04:1150001	4	1150001	0.0156656
chr04:1200001	4	1200001	0.0200349
chr04:1250001	4	1250001	0.0221002
chr04:1300001	4	1300001	0.0255456
chr04:1350001	4	1350001	0.0333326
chr04:1400001	4	1400001	0.0469179
chr04:1450001	4	1450001	0.0474471
chr04:1500001	4	1500001	0.0501702
chr04:1550001	4	1550001	0.0562491
chr04:1600001	4	1600001	0.0595633
chr04:1650001	4	1650001	0.0715173
chr04:1700001	4	1700001	0.0859142
chr04:1750001	4	1750001	0.0880635
chr04:1800001	4	1800001	0.0905741
chr04:1850001	4	1850001	0.097053
chr04:1900001	4	1900001	0.0975307
chr04:1950001	4	1950001	0.0942642
chr04:2000001	4	2000001	0.093892
chr04:2050001	4	2050001	0.0881399
chr04:2100001	4	2100001	0.0886272
chr04:2150001	4	2150001	0.0832404
chr04:2200001	4	2200001	0.0793992
chr04:2250001	4	2250001	0.0812579
chr04:2300001	4	2300001	0.0777879
chr04:2350001	4	2350001	0.0737627
chr04:2400001	4	2400001	0.0706191
chr04:2450001	4	2450001	0.0702954
chr04:2500001	4	2500001	0.0710875
chr04:2550001	4	2550001	0.0707484
chr04:2600001	4	2600001	0.0664281
chr04:2650001	4	2650001	0.0654395
chr04:2700001	4	2700001	0.0652738
chr04:2750001	4	2750001	0.0610131
chr04:2800001	4	2800001	0.0613454
chr04:2850001	4	2850001	0.0594454
chr04:2900001	4	2900001	0.052859
chr04:2950001	4	2950001	0.0512034
chr04:3000001	4	3000001	0.04682
chr04:3050001	4	3050001	0.0462565
chr04:3100001	4	3100001	0.0460935
chr04:3150001	4	3150001	0.0455817
chr04:3200001	4	3200001	0.0426999
chr04:3250001	4	3250001	0.0421035
chr04:3300001	4	3300001	0.0421035
chr04:3350001	4	3350001	0.0432925
chr04:3400001	4	3400001	0.0424048
chr04:3450001	4	3450001	0.0358744
chr04:3500001	4	3500001	0.0383935
chr04:3550001	4	3550001	0.0294988
chr04:3600001	4	3600001	0.0441657
chr04:3650001	4	3650001	0.0459299
chr04:3700001	4	3700001	0.0471216
chr04:3750001	4	3750001	0.0440145
chr04:3800001	4	3800001	0.0407814
chr04:3850001	4	3850001	0.0374689
chr04:3900001	4	3900001	0.0365152
chr04:3950001	4	3950001	0.0365824
chr04:4000001	4	4000001	0.0378323
chr04:4050001	4	4050001	0.0366029
chr04:4100001	4	4100001	0.0327974
chr04:4150001	4	4150001	0.0300966
chr04:4200001	4	4200001	0.0276353
chr04:4250001	4	4250001	0.0278618
chr04:4300001	4	4300001	0.0284308
chr04:4350001	4	4350001	0.0320445
chr04:4400001	4	4400001	0.0410293
chr04:4450001	4	4450001	0.0410957
chr04:4500001	4	4500001	0.0393012
chr04:4550001	4	4550001	0.0449288
chr04:4600001	4	4600001	0.0515013
chr04:4650001	4	4650001	0.0574731
chr04:4700001	4	4700001	0.0574731
chr04:4750001	4	4750001	0.0574731
chr04:4800001	4	4800001	0.051541
chr04:4850001	4	4850001	0.0609729
chr04:4900001	4	4900001	0.062004
chr04:4950001	4	4950001	0.0624703
chr04:5000001	4	5000001	0.0653814
chr04:5050001	4	5050001	0.0665191
chr04:5100001	4	5100001	0.0660042
chr04:5150001	4	5150001	0.0659288
chr04:5200001	4	5200001	0.0659288
chr04:5250001	4	5250001	0.0659288
chr04:5300001	4	5300001	0.0729719
chr04:5350001	4	5350001	0.0671571
chr04:5400001	4	5400001	0.0663862
chr04:5450001	4	5450001	0.0686475
chr04:5500001	4	5500001	0.0497748
chr04:5550001	4	5550001	0.0473361
chr04:5600001	4	5600001	0.051135
chr04:5650001	4	5650001	0.044602
chr04:5700001	4	5700001	0.044602
chr04:5750001	4	5750001	0.044602
chr04:5800001	4	5800001	0.0636841
chr04:5850001	4	5850001	0.0680129
chr04:5900001	4	5900001	0.0733573
chr04:5950001	4	5950001	0.077274
chr04:6000001	4	6000001	0.09239
chr04:6050001	4	6050001	0.10034
chr04:6100001	4	6100001	0.100251
chr04:6150001	4	6150001	0.102795
chr04:6200001	4	6200001	0.101255
chr04:6250001	4	6250001	0.100006
chr04:6300001	4	6300001	0.0966184
chr04:6350001	4	6350001	0.100607
chr04:6400001	4	6400001	0.104376
chr04:6450001	4	6450001	0.105977
chr04:6500001	4	6500001	0.0967199
chr04:6550001	4	6550001	0.0822462
chr04:6600001	4	6600001	0.0820853
chr04:6650001	4	6650001	0.0732883
chr04:6700001	4	6700001	0.0632696
chr04:6750001	4	6750001	0.058841
chr04:6800001	4	6800001	0.0633328
chr04:6850001	4	6850001	0.0673227
chr04:6900001	4	6900001	0.0664628
chr04:6950001	4	6950001	0.0738721
chr04:7000001	4	7000001	0.0692289
chr04:7050001	4	7050001	0.0699153
chr04:7100001	4	7100001	0.0656337
chr04:7150001	4	7150001	0.0654863
chr04:7200001	4	7200001	0.0682559
chr04:7250001	4	7250001	0.0724078
chr04:7300001	4	7300001	0.0695347
chr04:7350001	4	7350001	0.0659009
chr04:7400001	4	7400001	0.0657539
chr04:7450001	4	7450001	0.0658956
chr04:7500001	4	7500001	0.0650002
chr04:7550001	4	7550001	0.0602572
chr04:7600001	4	7600001	0.0642199
chr04:7650001	4	7650001	0.0623319
chr04:7700001	4	7700001	0.0600377
chr04:7750001	4	7750001	0.0603468
chr04:7800001	4	7800001	0.0611567
chr04:7850001	4	7850001	0.0617586
chr04:7900001	4	7900001	0.0608661
chr04:7950001	4	7950001	0.0542575
chr04:8000001	4	8000001	0.0520665
chr04:8050001	4	8050001	0.0539522
chr04:8100001	4	8100001	0.0515534
chr04:8150001	4	8150001	0.0546685
chr04:8200001	4	8200001	0.0579148
chr04:8250001	4	8250001	0.0540455
chr04:8300001	4	8300001	0.0544967
chr04:8350001	4	8350001	0.0236996
chr04:8400001	4	8400001	0.0295374
chr04:8450001	4	8450001	0.0295374
chr04:8500001	4	8500001	0.0508289
chr04:8550001	4	8550001	0.0557022
chr04:8600001	4	8600001	0.063721
chr04:8650001	4	8650001	0.0687663
chr04:8700001	4	8700001	0.0767677
chr04:8750001	4	8750001	0.0827133
chr04:8800001	4	8800001	0.0859059
chr04:8850001	4	8850001	0.0859059
chr04:8900001	4	8900001	0.0859059
chr04:8950001	4	8950001	0.0859059
chr04:9000001	4	9000001	0.0856795
chr04:9050001	4	9050001	0.0865244
chr04:9100001	4	9100001	0.0805955
chr04:9150001	4	9150001	0.0770881
chr04:9200001	4	9200001	0.0738116
chr04:9250001	4	9250001	0.0667202
chr04:9300001	4	9300001	0.0604413
chr04:9350001	4	9350001	0.0600347
chr04:9400001	4	9400001	0.0576084
chr04:9450001	4	9450001	0.0569452
chr04:9500001	4	9500001	0.0584008
chr04:9550001	4	9550001	0.0545882
chr04:9600001	4	9600001	0.0564466
chr04:9650001	4	9650001	0.057517
chr04:9700001	4	9700001	0.0568435
chr04:9750001	4	9750001	0.0600899
chr04:9800001	4	9800001	0.0632083
chr04:9850001	4	9850001	0.0654747
chr04:9900001	4	9900001	0.0673431
chr04:9950001	4	9950001	0.0695357
chr04:10000001	4	10000001	0.0726042
chr04:10050001	4	10050001	0.0819136
chr04:10100001	4	10100001	0.0860815
chr04:10150001	4	10150001	0.0859869
chr04:10200001	4	10200001	0.0862079
chr04:10250001	4	10250001	0.0857242
chr04:10300001	4	10300001	0.0864865
chr04:10350001	4	10350001	0.09057
chr04:10400001	4	10400001	0.0937428
chr04:10450001	4	10450001	0.0951291
chr04:10500001	4	10500001	0.0933151
chr04:10550001	4	10550001	0.083275
chr04:10600001	4	10600001	0.0828699
chr04:10650001	4	10650001	0.0775336
chr04:10700001	4	10700001	0.0755184
chr04:10750001	4	10750001	0.0712715
chr04:10800001	4	10800001	0.0641336
chr04:10850001	4	10850001	0.0595611
chr04:10900001	4	10900001	0.0565999
chr04:10950001	4	10950001	0.0524101
chr04:11000001	4	11000001	0.0527387
chr04:11050001	4	11050001	0.050805
chr04:11100001	4	11100001	0.0485966
chr04:11150001	4	11150001	0.0466451
chr04:11200001	4	11200001	0.0470025
chr04:11250001	4	11250001	0.0485757
chr04:11300001	4	11300001	0.0541093
chr04:11350001	4	11350001	0.0516105
chr04:11400001	4	11400001	0.0508388
chr04:11450001	4	11450001	0.0535626
chr04:11500001	4	11500001	0.0529549
chr04:11550001	4	11550001	0.0564854
chr04:11600001	4	11600001	0.0569331
chr04:11650001	4	11650001	0.0599833
chr04:11700001	4	11700001	0.0641797
chr04:11750001	4	11750001	0.0552627
chr04:11800001	4	11800001	0.0458995
chr04:11850001	4	11850001	0.0480479
chr04:11900001	4	11900001	0.100837
chr04:11950001	4	11950001	0.0733287
chr04:12000001	4	12000001	0.0634349
chr04:12050001	4	12050001	0.0575484
chr04:12100001	4	12100001	0.0551848
chr04:12150001	4	12150001	0.0493706
chr04:12200001	4	12200001	0.046437
chr04:12250001	4	12250001	0.0463835
chr04:12300001	4	12300001	0.0454635
chr04:12350001	4	12350001	0.0439643
chr04:12400001	4	12400001	0.0378784
chr04:12450001	4	12450001	0.0363672
chr04:12500001	4	12500001	0.0339384
chr04:12550001	4	12550001	0.0306355
chr04:12600001	4	12600001	0.0260575
chr04:12650001	4	12650001	0.0246005
chr04:12700001	4	12700001	0.0243773
chr04:12750001	4	12750001	0.0224888
chr04:12800001	4	12800001	0.0229615
chr04:12850001	4	12850001	0.0226323
chr04:12900001	4	12900001	0.0209484
chr04:12950001	4	12950001	0.0263245
chr04:13000001	4	13000001	0.0338738
chr04:13050001	4	13050001	0.0337871
chr04:13100001	4	13100001	0.0373025
chr04:13150001	4	13150001	0.0450219
chr04:13200001	4	13200001	0.0586124
chr04:13250001	4	13250001	0.057808
chr04:13300001	4	13300001	0.0586874
chr04:13350001	4	13350001	0.0571085
chr04:13400001	4	13400001	0.0576132
chr04:13450001	4	13450001	0.0569136
chr04:13500001	4	13500001	0.0560206
chr04:13550001	4	13550001	0.0536541
chr04:13600001	4	13600001	0.0539317
chr04:13650001	4	13650001	0.0549244
chr04:13700001	4	13700001	0.0496612
chr04:13750001	4	13750001	0.0528856
chr04:13800001	4	13800001	0.051259
chr04:13850001	4	13850001	0.0537793
chr04:13900001	4	13900001	0.0532498
chr04:13950001	4	13950001	0.0503902
chr04:14000001	4	14000001	0.0441972
chr04:14050001	4	14050001	0.0452283
chr04:14100001	4	14100001	0.0439379
chr04:14150001	4	14150001	0.0424354
chr04:14200001	4	14200001	0.0448617
chr04:14250001	4	14250001	0.0449036
chr04:14300001	4	14300001	0.0429273
chr04:14350001	4	14350001	0.0418437
chr04:14400001	4	14400001	0.0422347
chr04:14450001	4	14450001	0.0433475
chr04:14500001	4	14500001	0.0459806
chr04:14550001	4	14550001	0.056897
chr04:14600001	4	14600001	0.053899
chr04:14650001	4	14650001	0.0506944
chr04:14700001	4	14700001	0.0495555
chr04:14750001	4	14750001	0.047791
chr04:14800001	4	14800001	0.048477
chr04:14850001	4	14850001	0.0490231
chr04:14900001	4	14900001	0.0561365
chr04:14950001	4	14950001	0.0597705
chr04:15000001	4	15000001	0.0594516
chr04:15050001	4	15050001	0.0553208
chr04:15100001	4	15100001	0.0562714
chr04:15150001	4	15150001	0.0604311
chr04:15200001	4	15200001	0.0613126
chr04:15250001	4	15250001	0.0662516
chr04:15300001	4	15300001	0.0682881
chr04:15350001	4	15350001	0.069394
chr04:15400001	4	15400001	0.0646579
chr04:15450001	4	15450001	0.0610222
chr04:15500001	4	15500001	0.0599256
chr04:15550001	4	15550001	0.05651
chr04:15600001	4	15600001	0.0594291
chr04:15650001	4	15650001	0.0562776
chr04:15700001	4	15700001	0.0568149
chr04:15750001	4	15750001	0.0548401
chr04:15800001	4	15800001	0.0513771
chr04:15850001	4	15850001	0.0509424
chr04:15900001	4	15900001	0.0519665
chr04:15950001	4	15950001	0.0523249
chr04:16000001	4	16000001	0.0522385
chr04:16050001	4	16050001	0.0564758
chr04:16100001	4	16100001	0.0539169
chr04:16150001	4	16150001	0.0540569
chr04:16200001	4	16200001	0.0543142
chr04:16250001	4	16250001	0.053887
chr04:16300001	4	16300001	0.053169
chr04:16350001	4	16350001	0.0534793
chr04:16400001	4	16400001	0.0551596
chr04:16450001	4	16450001	0.0547419
chr04:16500001	4	16500001	0.0578701
chr04:16550001	4	16550001	0.050673
chr04:16600001	4	16600001	0.0564723
chr04:16650001	4	16650001	0.0599532
chr04:16700001	4	16700001	0.05581
chr04:16750001	4	16750001	0.0528547
chr04:16800001	4	16800001	0.053697
chr04:16850001	4	16850001	0.0578242
chr04:16900001	4	16900001	0.0542468
chr04:16950001	4	16950001	0.0531811
chr04:17000001	4	17000001	0.0536431
chr04:17050001	4	17050001	0.0607792
chr04:17100001	4	17100001	0.0625252
chr04:17150001	4	17150001	0.0626744
chr04:17200001	4	17200001	0.0617086
chr04:17250001	4	17250001	0.0620977
chr04:17300001	4	17300001	0.0617779
chr04:17350001	4	17350001	0.0590167
chr04:17400001	4	17400001	0.060584
chr04:17450001	4	17450001	0.062986
chr04:17500001	4	17500001	0.0618074
chr04:17550001	4	17550001	0.0526872
chr04:17600001	4	17600001	0.0482287
chr04:17650001	4	17650001	0.0472369
chr04:17700001	4	17700001	0.0500251
chr04:17750001	4	17750001	0.0524695
chr04:17800001	4	17800001	0.0534862
chr04:17850001	4	17850001	0.055672
chr04:17900001	4	17900001	0.0582005
chr04:17950001	4	17950001	0.0542045
chr04:18000001	4	18000001	0.0604182
chr04:18050001	4	18050001	0.0594986
chr04:18100001	4	18100001	0.0548389
chr04:18150001	4	18150001	0.0549703
chr04:18200001	4	18200001	0.055013
chr04:18250001	4	18250001	0.0563169
chr04:18300001	4	18300001	0.0558311
chr04:18350001	4	18350001	0.0544216
chr04:18400001	4	18400001	0.0540666
chr04:18450001	4	18450001	0.0558582
chr04:18500001	4	18500001	0.0526347
chr04:18550001	4	18550001	0.0485479
chr04:18600001	4	18600001	0.0651758
chr04:18650001	4	18650001	0.062206
chr04:18700001	4	18700001	0.0502549
chr04:18750001	4	18750001	0.0438255
chr04:18800001	4	18800001	0.03658
chr04:18850001	4	18850001	0.0387924
chr04:18900001	4	18900001	0.0423275
chr04:18950001	4	18950001	0.0402797
chr04:19000001	4	19000001	0.0379607
chr04:19050001	4	19050001	0.0347667
chr04:19100001	4	19100001	0.0341177
chr04:19150001	4	19150001	0.0345698
chr04:19200001	4	19200001	0.0338043
chr04:19250001	4	19250001	0.0337546
chr04:19300001	4	19300001	0.0358768
chr04:19350001	4	19350001	0.0342858
chr04:19400001	4	19400001	0.0268463
chr04:19450001	4	19450001	0.0284012
chr04:19500001	4	19500001	0.0307931
chr04:19550001	4	19550001	0.068495
chr04:19600001	4	19600001	0.0659469
chr04:19650001	4	19650001	0.0457133
chr04:19700001	4	19700001	0.0342826
chr04:19750001	4	19750001	0.0340326
chr04:19800001	4	19800001	0.030451
chr04:19850001	4	19850001	0.0239577
chr04:19900001	4	19900001	0.0230469
chr04:19950001	4	19950001	0.0241296
chr04:20000001	4	20000001	0.0277253
chr04:20050001	4	20050001	0.0249184
chr04:20100001	4	20100001	0.024468
chr04:20150001	4	20150001	0.0246634
chr04:20200001	4	20200001	0.0262282
chr04:20250001	4	20250001	0.0285351
chr04:20300001	4	20300001	0.0290489
chr04:20350001	4	20350001	0.0352381
chr04:20400001	4	20400001	0.0372846
chr04:20450001	4	20450001	0.0376994
chr04:20500001	4	20500001	0.0353493
chr04:20550001	4	20550001	0.0351953
chr04:20600001	4	20600001	0.0355664
chr04:20650001	4	20650001	0.0361505
chr04:20700001	4	20700001	0.0355245
chr04:20750001	4	20750001	0.0316521
chr04:20800001	4	20800001	0.030977
chr04:20850001	4	20850001	0.0283134
chr04:20900001	4	20900001	0.026594
chr04:20950001	4	20950001	0.0267451
chr04:21000001	4	21000001	0.0366005
chr04:21050001	4	21050001	0.038359
chr04:21100001	4	21100001	0.0440531
chr04:21150001	4	21150001	0.0515179
chr04:21200001	4	21200001	0.0585844
chr04:21250001	4	21250001	0.0675904
chr04:21300001	4	21300001	0.0788874
chr04:21350001	4	21350001	0.0820773
chr04:21400001	4	21400001	0.0801348
chr04:21450001	4	21450001	0.0827138
chr04:21500001	4	21500001	0.0787528
chr04:21550001	4	21550001	0.0818949
chr04:21600001	4	21600001	0.0846532
chr04:21650001	4	21650001	0.0795183
chr04:21700001	4	21700001	0.0824898
chr04:21750001	4	21750001	0.0777665
chr04:21800001	4	21800001	0.0752317
chr04:21850001	4	21850001	0.076715
chr04:21900001	4	21900001	0.0800904
chr04:21950001	4	21950001	0.0774772
chr04:22000001	4	22000001	0.0766767
chr04:22050001	4	22050001	0.0727184
chr04:22100001	4	22100001	0.0681039
chr04:22150001	4	22150001	0.072288
chr04:22200001	4	22200001	0.0626714
chr04:22250001	4	22250001	0.0543261
chr04:22300001	4	22300001	0.047972
chr04:22350001	4	22350001	0.0487211
chr04:22400001	4	22400001	0.0493754
chr04:22450001	4	22450001	0.0483397
chr04:22500001	4	22500001	0.0499005
chr04:22550001	4	22550001	0.0501645
chr04:22600001	4	22600001	0.0532318
chr04:22650001	4	22650001	0.0534034
chr04:22700001	4	22700001	0.0541383
chr04:22750001	4	22750001	0.0559056
chr04:22800001	4	22800001	0.0599996
chr04:22850001	4	22850001	0.0614981
chr04:22900001	4	22900001	0.0609324
chr04:22950001	4	22950001	0.060363
chr04:23000001	4	23000001	0.0604022
chr04:23050001	4	23050001	0.0593506
chr04:23100001	4	23100001	0.0541509
chr04:23150001	4	23150001	0.0535726
chr04:23200001	4	23200001	0.0500258
chr04:23250001	4	23250001	0.0480516
chr04:23300001	4	23300001	0.0428379
chr04:23350001	4	23350001	0.0416529
chr04:23400001	4	23400001	0.0421773
chr04:23450001	4	23450001	0.0394415
chr04:23500001	4	23500001	0.038102
chr04:23550001	4	23550001	0.039607
chr04:23600001	4	23600001	0.0433028
chr04:23650001	4	23650001	0.0444945
chr04:23700001	4	23700001	0.0504984
chr04:23750001	4	23750001	0.0521214
chr04:23800001	4	23800001	0.054354
chr04:23850001	4	23850001	0.0559597
chr04:23900001	4	23900001	0.0548222
chr04:23950001	4	23950001	0.0561035
chr04:24000001	4	24000001	0.0610182
chr04:24050001	4	24050001	0.0649353
chr04:24100001	4	24100001	0.0621957
chr04:24150001	4	24150001	0.0569778
chr04:24200001	4	24200001	0.0432582
chr04:24250001	4	24250001	0.0405269
chr04:24300001	4	24300001	0.0367163
chr04:24350001	4	24350001	0.0350847
chr04:24400001	4	24400001	0.0348917
chr04:24450001	4	24450001	0.0354319
chr04:24500001	4	24500001	0.030546
chr04:24550001	4	24550001	0.027109
chr04:24600001	4	24600001	0.0237856
chr04:24650001	4	24650001	0.0220904
chr04:24700001	4	24700001	0.0224111
chr04:24750001	4	24750001	0.0204163
chr04:24800001	4	24800001	0.0394557
chr04:24850001	4	24850001	0.0496607
chr04:24900001	4	24900001	0.0490149
chr04:24950001	4	24950001	0.0476381
chr04:25000001	4	25000001	0.044829
chr04:25050001	4	25050001	0.044829
chr04:25100001	4	25100001	0.0433332
chr04:25150001	4	25150001	0.0421263
chr04:25200001	4	25200001	0.037134
chr04:25250001	4	25250001	0.0377523
chr04:25300001	4	25300001	0.0316694
chr04:25350001	4	25350001	0.0302721
chr04:25400001	4	25400001	0.0303484
chr04:25450001	4	25450001	0.0296914
chr04:25500001	4	25500001	0.0308807
chr04:25550001	4	25550001	0.0339084
chr04:25600001	4	25600001	0.0344162
chr04:25650001	4	25650001	0.0343418
chr04:25700001	4	25700001	0.0362187
chr04:25750001	4	25750001	0.0365742
chr04:25800001	4	25800001	0.0369174
chr04:25850001	4	25850001	0.0396408
chr04:25900001	4	25900001	0.0401031
chr04:25950001	4	25950001	0.0449345
chr04:26000001	4	26000001	0.0444342
chr04:26050001	4	26050001	0.0279598
chr04:26100001	4	26100001	0.02302
chr04:26150001	4	26150001	0.02302
chr04:26200001	4	26200001	0.02302
chr04:26250001	4	26250001	0.0246825
chr04:26300001	4	26300001	0.0246825
chr04:26350001	4	26350001	0.0246825
chr04:26400001	4	26400001	0.0246825
chr04:26450001	4	26450001	0.0216291
chr04:26500001	4	26500001	0.0216291
chr04:26550001	4	26550001	0.0281354
chr04:26600001	4	26600001	0.0496969
chr04:26650001	4	26650001	0.0496969
chr04:26700001	4	26700001	0.0496969
chr04:26750001	4	26750001	0.0498925
chr04:26800001	4	26800001	0.0498925
chr04:26850001	4	26850001	0.0498925
chr04:26900001	4	26900001	0.0491709
chr04:26950001	4	26950001	0.0557302
chr04:27000001	4	27000001	0.0553112
chr04:27050001	4	27050001	0.0635762
chr04:27100001	4	27100001	0.0625098
chr04:27150001	4	27150001	0.0646065
chr04:27200001	4	27200001	0.0631
chr04:27250001	4	27250001	0.0593202
chr04:27300001	4	27300001	0.0566058
chr04:27350001	4	27350001	0.0574637
chr04:27400001	4	27400001	0.0595981
chr04:27450001	4	27450001	0.0570063
chr04:27500001	4	27500001	0.0574145
chr04:27550001	4	27550001	0.0561777
chr04:27600001	4	27600001	0.0567215
chr04:27650001	4	27650001	0.0544762
chr04:27700001	4	27700001	0.0547744
chr04:27750001	4	27750001	0.0539198
chr04:27800001	4	27800001	0.0524674
chr04:27850001	4	27850001	0.0521931
chr04:27900001	4	27900001	0.0476682
chr04:27950001	4	27950001	0.0476048
chr04:28000001	4	28000001	0.0449082
chr04:28050001	4	28050001	0.0423128
chr04:28100001	4	28100001	0.0438902
chr04:28150001	4	28150001	0.0452063
chr04:28200001	4	28200001	0.0452198
chr04:28250001	4	28250001	0.0463607
chr04:28300001	4	28300001	0.0485907
chr04:28350001	4	28350001	0.0464343
chr04:28400001	4	28400001	0.0464343
chr04:28450001	4	28450001	0.0464343
chr04:28500001	4	28500001	0.0476949
chr04:28550001	4	28550001	0.060596
chr04:28600001	4	28600001	0.0632384
chr04:28650001	4	28650001	0.0670608
chr04:28700001	4	28700001	0.0746353
chr04:28750001	4	28750001	0.0697259
chr04:28800001	4	28800001	0.0700184
chr04:28850001	4	28850001	0.0694285
chr04:28900001	4	28900001	0.0717816
chr04:28950001	4	28950001	0.0717816
chr04:29000001	4	29000001	0.0732095
chr04:29050001	4	29050001	0.0568616
chr04:29100001	4	29100001	0.0563572
chr04:29150001	4	29150001	0.0519697
chr04:29200001	4	29200001	0.0491193
chr04:29250001	4	29250001	0.0520392
chr04:29300001	4	29300001	0.0520392
chr04:29350001	4	29350001	0.0514202
chr04:29400001	4	29400001	0.046225
chr04:29450001	4	29450001	0.046225
chr04:29500001	4	29500001	0.046225
chr04:29550001	4	29550001	0.0408787
chr04:29600001	4	29600001	0.0407745
chr04:29650001	4	29650001	0.0350973
chr04:29700001	4	29700001	0.060569
chr05:1	5	1	0.0685262
chr05:50001	5	50001	0.0685262
chr05:100001	5	100001	0.0683896
chr05:150001	5	150001	0.0633545
chr05:200001	5	200001	0.0621332
chr05:250001	5	250001	0.0631358
chr05:300001	5	300001	0.0631262
chr05:350001	5	350001	0.0664401
chr05:400001	5	400001	0.0626441
chr05:450001	5	450001	0.0511908
chr05:500001	5	500001	0.0485392
chr05:550001	5	550001	0.0499262
chr05:600001	5	600001	0.0501354
chr05:650001	5	650001	0.0531054
chr05:700001	5	700001	0.0525317
chr05:750001	5	750001	0.0494236
chr05:800001	5	800001	0.0456536
chr05:850001	5	850001	0.0400294
chr05:900001	5	900001	0.0459226
chr05:950001	5	950001	0.0522065
chr05:1000001	5	1000001	0.0505816
chr05:1050001	5	1050001	0.043964
chr05:1100001	5	1100001	0.0486138
chr05:1150001	5	1150001	0.0433433
chr05:1200001	5	1200001	0.0502922
chr05:1250001	5	1250001	0.0465261
chr05:1300001	5	1300001	0.0434664
chr05:1350001	5	1350001	0.0424257
chr05:1400001	5	1400001	0.0424088
chr05:1450001	5	1450001	0.0428088
chr05:1500001	5	1500001	0.0428223
chr05:1550001	5	1550001	0.0417129
chr05:1600001	5	1600001	0.0412933
chr05:1650001	5	1650001	0.0413296
chr05:1700001	5	1700001	0.0362492
chr05:1750001	5	1750001	0.0379272
chr05:1800001	5	1800001	0.0400103
chr05:1850001	5	1850001	0.0381947
chr05:1900001	5	1900001	0.0391314
chr05:1950001	5	1950001	0.0384591
chr05:2000001	5	2000001	0.0444479
chr05:2050001	5	2050001	0.0486797
chr05:2100001	5	2100001	0.0484298
chr05:2150001	5	2150001	0.049284
chr05:2200001	5	2200001	0.0500625
chr05:2250001	5	2250001	0.0515016
chr05:2300001	5	2300001	0.0530189
chr05:2350001	5	2350001	0.0582258
chr05:2400001	5	2400001	0.0641091
chr05:2450001	5	2450001	0.0747655
chr05:2500001	5	2500001	0.0687095
chr05:2550001	5	2550001	0.0580866
chr05:2600001	5	2600001	0.0688744
chr05:2650001	5	2650001	0.0710284
chr05:2700001	5	2700001	0.0701993
chr05:2750001	5	2750001	0.0701993
chr05:2800001	5	2800001	0.0701993
chr05:2850001	5	2850001	0.0776767
chr05:2900001	5	2900001	0.100772
chr05:2950001	5	2950001	0.105978
chr05:3000001	5	3000001	0.11803
chr05:3050001	5	3050001	0.142063
chr05:3100001	5	3100001	0.142784
chr05:3150001	5	3150001	0.146631
chr05:3200001	5	3200001	0.136351
chr05:3250001	5	3250001	0.13292
chr05:3300001	5	3300001	0.121935
chr05:3350001	5	3350001	0.120658
chr05:3400001	5	3400001	0.112086
chr05:3450001	5	3450001	0.109484
chr05:3500001	5	3500001	0.0979045
chr05:3550001	5	3550001	0.0740319
chr05:3600001	5	3600001	0.0623435
chr05:3650001	5	3650001	0.0517051
chr05:3700001	5	3700001	0.0489742
chr05:3750001	5	3750001	0.052288
chr05:3800001	5	3800001	0.0528226
chr05:3850001	5	3850001	0.0433286
chr05:3900001	5	3900001	0.0414078
chr05:3950001	5	3950001	0.0416759
chr05:4000001	5	4000001	0.0418936
chr05:4050001	5	4050001	0.0410387
chr05:4100001	5	4100001	0.0395154
chr05:4150001	5	4150001	0.0396709
chr05:4200001	5	4200001	0.0393158
chr05:4250001	5	4250001	0.0377431
chr05:4300001	5	4300001	0.035794
chr05:4350001	5	4350001	0.0390391
chr05:4400001	5	4400001	0.0384422
chr05:4450001	5	4450001	0.0368443
chr05:4500001	5	4500001	0.0371308
chr05:4550001	5	4550001	0.0357497
chr05:4600001	5	4600001	0.0372566
chr05:4650001	5	4650001	0.0374832
chr05:4700001	5	4700001	0.0379166
chr05:4750001	5	4750001	0.0418834
chr05:4800001	5	4800001	0.0413369
chr05:4850001	5	4850001	0.0409378
chr05:4900001	5	4900001	0.0416171
chr05:4950001	5	4950001	0.0434104
chr05:5000001	5	5000001	0.0404108
chr05:5050001	5	5050001	0.0480609
chr05:5100001	5	5100001	0.0504777
chr05:5150001	5	5150001	0.0538378
chr05:5200001	5	5200001	0.0579528
chr05:5250001	5	5250001	0.0566096
chr05:5300001	5	5300001	0.0537903
chr05:5350001	5	5350001	0.0516771
chr05:5400001	5	5400001	0.0542889
chr05:5450001	5	5450001	0.0539007
chr05:5500001	5	5500001	0.055081
chr05:5550001	5	5550001	0.0527128
chr05:5600001	5	5600001	0.0514941
chr05:5650001	5	5650001	0.0531237
chr05:5700001	5	5700001	0.0507417
chr05:5750001	5	5750001	0.0499747
chr05:5800001	5	5800001	0.0513509
chr05:5850001	5	5850001	0.0506427
chr05:5900001	5	5900001	0.0496186
chr05:5950001	5	5950001	0.0494297
chr05:6000001	5	6000001	0.0485023
chr05:6050001	5	6050001	0.0447804
chr05:6100001	5	6100001	0.0443411
chr05:6150001	5	6150001	0.0344938
chr05:6200001	5	6200001	0.0360068
chr05:6250001	5	6250001	0.0401354
chr05:6300001	5	6300001	0.0409647
chr05:6350001	5	6350001	0.0429268
chr05:6400001	5	6400001	0.043807
chr05:6450001	5	6450001	0.0439767
chr05:6500001	5	6500001	0.0462883
chr05:6550001	5	6550001	0.0482613
chr05:6600001	5	6600001	0.0521451
chr05:6650001	5	6650001	0.0573664
chr05:6700001	5	6700001	0.0612236
chr05:6750001	5	6750001	0.0610549
chr05:6800001	5	6800001	0.0610549
chr05:6850001	5	6850001	0.0622337
chr05:6900001	5	6900001	0.0622805
chr05:6950001	5	6950001	0.0603525
chr05:7000001	5	7000001	0.0556063
chr05:7050001	5	7050001	0.0575671
chr05:7100001	5	7100001	0.0507379
chr05:7150001	5	7150001	0.0493429
chr05:7200001	5	7200001	0.0442428
chr05:7250001	5	7250001	0.0411585
chr05:7300001	5	7300001	0.03941
chr05:7350001	5	7350001	0.0436069
chr05:7400001	5	7400001	0.0432165
chr05:7450001	5	7450001	0.0429917
chr05:7500001	5	7500001	0.0421789
chr05:7550001	5	7550001	0.0403841
chr05:7600001	5	7600001	0.0377372
chr05:7650001	5	7650001	0.034563
chr05:7700001	5	7700001	0.0338328
chr05:7750001	5	7750001	0.0343144
chr05:7800001	5	7800001	0.0354058
chr05:7850001	5	7850001	0.0265119
chr05:7900001	5	7900001	0.0286903
chr05:7950001	5	7950001	0.0354777
chr05:8000001	5	8000001	0.0371382
chr05:8050001	5	8050001	0.0362852
chr05:8100001	5	8100001	0.0458488
chr05:8150001	5	8150001	0.0526495
chr05:8200001	5	8200001	0.0526495
chr05:8250001	5	8250001	0.0526495
chr05:8300001	5	8300001	0.0535788
chr05:8350001	5	8350001	0.0495611
chr05:8400001	5	8400001	0.0522112
chr05:8450001	5	8450001	0.0432506
chr05:8500001	5	8500001	0.0392477
chr05:8550001	5	8550001	0.0392473
chr05:8600001	5	8600001	0.0346624
chr05:8650001	5	8650001	0.0225889
chr05:8700001	5	8700001	0.0225505
chr05:8750001	5	8750001	0.0225505
chr05:8800001	5	8800001	0.0229932
chr05:8850001	5	8850001	0.0257624
chr05:8900001	5	8900001	0.0326116
chr05:8950001	5	8950001	0.0389253
chr05:9000001	5	9000001	0.0487078
chr05:9050001	5	9050001	0.052211
chr05:9100001	5	9100001	0.0508616
chr05:9150001	5	9150001	0.0538719
chr05:9200001	5	9200001	0.0511948
chr05:9250001	5	9250001	0.0493777
chr05:9300001	5	9300001	0.044863
chr05:9350001	5	9350001	0.0397141
chr05:9400001	5	9400001	0.0365732
chr05:9450001	5	9450001	0.0328007
chr05:9500001	5	9500001	0.0302744
chr05:9550001	5	9550001	0.0293836
chr05:9600001	5	9600001	0.0304442
chr05:9650001	5	9650001	0.0308879
chr05:9700001	5	9700001	0.0304887
chr05:9750001	5	9750001	0.0306455
chr05:9800001	5	9800001	0.0292428
chr05:9850001	5	9850001	0.0277709
chr05:9900001	5	9900001	0.0277709
chr05:9950001	5	9950001	0.0378511
chr05:10000001	5	10000001	0.050224
chr05:10050001	5	10050001	0.050224
chr05:10100001	5	10100001	0.0517947
chr05:10150001	5	10150001	0.0671478
chr05:10200001	5	10200001	0.0671478
chr05:10250001	5	10250001	0.038842
chr05:10300001	5	10300001	0.0368404
chr05:10350001	5	10350001	0.0361414
chr05:10400001	5	10400001	0.0361414
chr05:10450001	5	10450001	0.0361414
chr05:10500001	5	10500001	0.0361414
chr05:10550001	5	10550001	0.0361414
chr05:10600001	5	10600001	0.0339712
chr05:10650001	5	10650001	0.0310792
chr05:10700001	5	10700001	0.0310792
chr05:10750001	5	10750001	0.0402289
chr05:10800001	5	10800001	0.0453999
chr05:10850001	5	10850001	0.0405302
chr05:10900001	5	10900001	0.0391752
chr05:10950001	5	10950001	0.0387782
chr05:11000001	5	11000001	0.0387782
chr05:11050001	5	11050001	0.0387782
chr05:11100001	5	11100001	0.043107
chr05:11150001	5	11150001	0.034479
chr05:11200001	5	11200001	0.0338602
chr05:11250001	5	11250001	0.0255836
chr05:11300001	5	11300001	0.0314574
chr05:11350001	5	11350001	0.0375482
chr05:11400001	5	11400001	0.0377105
chr05:11450001	5	11450001	0.0376155
chr05:11500001	5	11500001	0.036774
chr05:11550001	5	11550001	0.0357364
chr05:11600001	5	11600001	0.0371222
chr05:11650001	5	11650001	0.039342
chr05:11700001	5	11700001	0.0402012
chr05:11750001	5	11750001	0.0414272
chr05:11800001	5	11800001	0.0388031
chr05:11850001	5	11850001	0.0338059
chr05:11900001	5	11900001	0.031934
chr05:11950001	5	11950001	0.0283227
chr05:12000001	5	12000001	0.0272144
chr05:12050001	5	12050001	0.0276934
chr05:12100001	5	12100001	0.0256057
chr05:12150001	5	12150001	0.0288185
chr05:12200001	5	12200001	0.0288185
chr05:12250001	5	12250001	0.0288185
chr05:12300001	5	12300001	0.0288185
chr05:12350001	5	12350001	0.0286658
chr05:12400001	5	12400001	0.0320636
chr05:12450001	5	12450001	0.0366637
chr05:12500001	5	12500001	0.0414996
chr05:12550001	5	12550001	0.0414996
chr05:12600001	5	12600001	0.0438686
chr05:12650001	5	12650001	0.0444823
chr05:12700001	5	12700001	0.0410832
chr05:12750001	5	12750001	0.0431914
chr05:12800001	5	12800001	0.0431914
chr05:12850001	5	12850001	0.0416598
chr05:12900001	5	12900001	0.0416923
chr05:12950001	5	12950001	0.0395503
chr05:13000001	5	13000001	0.0380653
chr05:13050001	5	13050001	0.0364167
chr05:13100001	5	13100001	0.0399327
chr05:13150001	5	13150001	0.0373528
chr05:13200001	5	13200001	0.0373113
chr05:13250001	5	13250001	0.0348982
chr05:13300001	5	13300001	0.0346277
chr05:13350001	5	13350001	0.035494
chr05:13400001	5	13400001	0.0351168
chr05:13450001	5	13450001	0.0363402
chr05:13500001	5	13500001	0.0364069
chr05:13550001	5	13550001	0.0366352
chr05:13600001	5	13600001	0.0273278
chr05:13650001	5	13650001	0.0298816
chr05:13700001	5	13700001	0.0312467
chr05:13750001	5	13750001	0.0312467
chr05:13800001	5	13800001	0.0313162
chr05:13850001	5	13850001	0.0264487
chr05:13900001	5	13900001	0.0226434
chr05:13950001	5	13950001	0.0225428
chr05:14000001	5	14000001	0.0219792
chr05:14050001	5	14050001	0.023657
chr05:14100001	5	14100001	0.019322
chr05:14150001	5	14150001	0.0211766
chr05:14200001	5	14200001	0.0197663
chr05:14250001	5	14250001	0.0230357
chr05:14300001	5	14300001	0.021557
chr05:14350001	5	14350001	0.0234948
chr05:14400001	5	14400001	0.0246299
chr05:14450001	5	14450001	0.0251908
chr05:14500001	5	14500001	0.0245791
chr05:14550001	5	14550001	0.0238321
chr05:14600001	5	14600001	0.0238321
chr05:14650001	5	14650001	0.0248791
chr05:14700001	5	14700001	0.0305303
chr05:14750001	5	14750001	0.0290175
chr05:14800001	5	14800001	0.030742
chr05:14850001	5	14850001	0.0343442
chr05:14900001	5	14900001	0.035922
chr05:14950001	5	14950001	0.0358462
chr05:15000001	5	15000001	0.0362469
chr05:15050001	5	15050001	0.0356264
chr05:15100001	5	15100001	0.035476
chr05:15150001	5	15150001	0.0354136
chr05:15200001	5	15200001	0.0357396
chr05:15250001	5	15250001	0.0372801
chr05:15300001	5	15300001	0.0356559
chr05:15350001	5	15350001	0.0289938
chr05:15400001	5	15400001	0.0246702
chr05:15450001	5	15450001	0.025349
chr05:15500001	5	15500001	0.0248588
chr05:15550001	5	15550001	0.025089
chr05:15600001	5	15600001	0.0266308
chr05:15650001	5	15650001	0.028982
chr05:15700001	5	15700001	0.0304191
chr05:15750001	5	15750001	0.0314332
chr05:15800001	5	15800001	0.0322273
chr05:15850001	5	15850001	0.0348268
chr05:15900001	5	15900001	0.0387038
chr05:15950001	5	15950001	0.0369845
chr05:16000001	5	16000001	0.0427122
chr05:16050001	5	16050001	0.0474605
chr05:16100001	5	16100001	0.0500881
chr05:16150001	5	16150001	0.0499895
chr05:16200001	5	16200001	0.0520155
chr05:16250001	5	16250001	0.0584103
chr05:16300001	5	16300001	0.0589593
chr05:16350001	5	16350001	0.0625641
chr05:16400001	5	16400001	0.0645398
chr05:16450001	5	16450001	0.0719374
chr05:16500001	5	16500001	0.0672221
chr05:16550001	5	16550001	0.0634992
chr05:16600001	5	16600001	0.0575211
chr05:16650001	5	16650001	0.0554934
chr05:16700001	5	16700001	0.0544753
chr05:16750001	5	16750001	0.0472812
chr05:16800001	5	16800001	0.0479574
chr05:16850001	5	16850001	0.0499451
chr05:16900001	5	16900001	0.0477602
chr05:16950001	5	16950001	0.0503876
chr05:17000001	5	17000001	0.0500113
chr05:17050001	5	17050001	0.0545606
chr05:17100001	5	17100001	0.0613364
chr05:17150001	5	17150001	0.0647379
chr05:17200001	5	17200001	0.0628166
chr05:17250001	5	17250001	0.0608799
chr05:17300001	5	17300001	0.0607296
chr05:17350001	5	17350001	0.05993
chr05:17400001	5	17400001	0.0619734
chr05:17450001	5	17450001	0.0602583
chr05:17500001	5	17500001	0.0569446
chr05:17550001	5	17550001	0.0537912
chr05:17600001	5	17600001	0.0518738
chr05:17650001	5	17650001	0.0519537
chr05:17700001	5	17700001	0.0521898
chr05:17750001	5	17750001	0.0508618
chr05:17800001	5	17800001	0.0493872
chr05:17850001	5	17850001	0.0493872
chr05:17900001	5	17900001	0.0493872
chr05:17950001	5	17950001	0.0510089
chr05:18000001	5	18000001	0.0585002
chr05:18050001	5	18050001	0.0784376
chr05:18100001	5	18100001	0.0844498
chr05:18150001	5	18150001	0.0874891
chr05:18200001	5	18200001	0.0878635
chr05:18250001	5	18250001	0.0890415
chr05:18300001	5	18300001	0.130723
chr05:18350001	5	18350001	0.130723
chr05:18400001	5	18400001	0.0981961
chr05:18450001	5	18450001	0.0981961
chr05:18500001	5	18500001	0.0981961
chr05:18550001	5	18550001	0.0372869
chr05:18600001	5	18600001	0.0359688
chr05:18650001	5	18650001	0.0359688
chr05:18700001	5	18700001	0.0359688
chr05:18750001	5	18750001	0.0363116
chr05:18800001	5	18800001	0.0388388
chr05:18850001	5	18850001	0.039069
chr05:18900001	5	18900001	0.0428189
chr05:18950001	5	18950001	0.0441588
chr05:19000001	5	19000001	0.0462354
chr05:19050001	5	19050001	0.042396
chr05:19100001	5	19100001	0.0393597
chr05:19150001	5	19150001	0.0368187
chr05:19200001	5	19200001	0.0341464
chr05:19250001	5	19250001	0.0331525
chr05:19300001	5	19300001	0.0307131
chr05:19350001	5	19350001	0.0316963
chr05:19400001	5	19400001	0.0292312
chr05:19450001	5	19450001	0.0271657
chr05:19500001	5	19500001	0.0232437
chr05:19550001	5	19550001	0.0246975
chr05:19600001	5	19600001	0.0240671
chr05:19650001	5	19650001	0.0237394
chr05:19700001	5	19700001	0.0246512
chr05:19750001	5	19750001	0.0239875
chr05:19800001	5	19800001	0.0255402
chr05:19850001	5	19850001	0.019844
chr05:19900001	5	19900001	0.0167783
chr05:19950001	5	19950001	0.0156347
chr05:20000001	5	20000001	0.0158943
chr05:20050001	5	20050001	0.0151795
chr05:20100001	5	20100001	0.0167956
chr05:20150001	5	20150001	0.0195355
chr05:20200001	5	20200001	0.0185955
chr05:20250001	5	20250001	0.0185144
chr05:20300001	5	20300001	0.0168358
chr05:20350001	5	20350001	0.022626
chr05:20400001	5	20400001	0.0232795
chr05:20450001	5	20450001	0.0237635
chr05:20500001	5	20500001	0.0271981
chr05:20550001	5	20550001	0.0284934
chr05:20600001	5	20600001	0.0375767
chr05:20650001	5	20650001	0.0415515
chr05:20700001	5	20700001	0.0413068
chr05:20750001	5	20750001	0.039094
chr05:20800001	5	20800001	0.0388927
chr05:20850001	5	20850001	0.0415915
chr05:20900001	5	20900001	0.0423409
chr05:20950001	5	20950001	0.0402608
chr05:21000001	5	21000001	0.0416538
chr05:21050001	5	21050001	0.0459967
chr05:21100001	5	21100001	0.0406082
chr05:21150001	5	21150001	0.0407474
chr05:21200001	5	21200001	0.0444011
chr05:21250001	5	21250001	0.0496542
chr05:21300001	5	21300001	0.0547272
chr05:21350001	5	21350001	0.054809
chr05:21400001	5	21400001	0.05559
chr05:21450001	5	21450001	0.0563029
chr05:21500001	5	21500001	0.0568236
chr05:21550001	5	21550001	0.0550469
chr05:21600001	5	21600001	0.0562273
chr05:21650001	5	21650001	0.055984
chr05:21700001	5	21700001	0.053047
chr05:21750001	5	21750001	0.0483676
chr05:21800001	5	21800001	0.0410281
chr05:21850001	5	21850001	0.0368702
chr05:21900001	5	21900001	0.0347225
chr05:21950001	5	21950001	0.0346853
chr05:22000001	5	22000001	0.0333594
chr05:22050001	5	22050001	0.0336977
chr05:22100001	5	22100001	0.0314647
chr05:22150001	5	22150001	0.0322566
chr05:22200001	5	22200001	0.0316692
chr05:22250001	5	22250001	0.0326257
chr05:22300001	5	22300001	0.0346913
chr05:22350001	5	22350001	0.0363775
chr05:22400001	5	22400001	0.036315
chr05:22450001	5	22450001	0.0409763
chr05:22500001	5	22500001	0.0429888
chr05:22550001	5	22550001	0.0462103
chr05:22600001	5	22600001	0.0511693
chr05:22650001	5	22650001	0.0525869
chr05:22700001	5	22700001	0.0525828
chr05:22750001	5	22750001	0.0585064
chr05:22800001	5	22800001	0.0650876
chr05:22850001	5	22850001	0.0686997
chr05:22900001	5	22900001	0.0694697
chr05:22950001	5	22950001	0.0706059
chr05:23000001	5	23000001	0.0699087
chr05:23050001	5	23050001	0.0709026
chr05:23100001	5	23100001	0.0705339
chr05:23150001	5	23150001	0.0732893
chr05:23200001	5	23200001	0.072304
chr05:23250001	5	23250001	0.0720995
chr05:23300001	5	23300001	0.070463
chr05:23350001	5	23350001	0.0700267
chr05:23400001	5	23400001	0.0689111
chr05:23450001	5	23450001	0.0660941
chr05:23500001	5	23500001	0.0584333
chr05:23550001	5	23550001	0.0467579
chr05:23600001	5	23600001	0.043351
chr05:23650001	5	23650001	0.0404081
chr05:23700001	5	23700001	0.0416398
chr05:23750001	5	23750001	0.0375532
chr05:23800001	5	23800001	0.0420767
chr05:23850001	5	23850001	0.0446644
chr05:23900001	5	23900001	0.0446644
chr05:23950001	5	23950001	0.0501578
chr05:24000001	5	24000001	0.058351
chr05:24050001	5	24050001	0.0632373
chr05:24100001	5	24100001	0.066096
chr05:24150001	5	24150001	0.069707
chr05:24200001	5	24200001	0.069707
chr05:24250001	5	24250001	0.0735278
chr05:24300001	5	24300001	0.0855587
chr05:24350001	5	24350001	0.0912581
chr05:24400001	5	24400001	0.0804188
chr05:24450001	5	24450001	0.0706704
chr05:24500001	5	24500001	0.0702965
chr05:24550001	5	24550001	0.0697771
chr05:24600001	5	24600001	0.0695138
chr05:24650001	5	24650001	0.0677466
chr05:24700001	5	24700001	0.06779
chr05:24750001	5	24750001	0.0633659
chr05:24800001	5	24800001	0.0608053
chr05:24850001	5	24850001	0.0590075
chr05:24900001	5	24900001	0.0563967
chr05:24950001	5	24950001	0.0553454
chr05:25000001	5	25000001	0.0526522
chr05:25050001	5	25050001	0.0540863
chr05:25100001	5	25100001	0.0525386
chr05:25150001	5	25150001	0.0531443
chr05:25200001	5	25200001	0.0521886
chr05:25250001	5	25250001	0.0506209
chr05:25300001	5	25300001	0.0480702
chr05:25350001	5	25350001	0.0527335
chr05:25400001	5	25400001	0.0576394
chr05:25450001	5	25450001	0.0614429
chr05:25500001	5	25500001	0.0620969
chr05:25550001	5	25550001	0.0616512
chr05:25600001	5	25600001	0.0613227
chr05:25650001	5	25650001	0.0604772
chr05:25700001	5	25700001	0.0577188
chr05:25750001	5	25750001	0.0592801
chr05:25800001	5	25800001	0.0609447
chr05:25850001	5	25850001	0.05927
chr05:25900001	5	25900001	0.0577734
chr05:25950001	5	25950001	0.0585053
chr05:26000001	5	26000001	0.0577068
chr05:26050001	5	26050001	0.0566672
chr05:26100001	5	26100001	0.0509753
chr05:26150001	5	26150001	0.0506384
chr05:26200001	5	26200001	0.053955
chr05:26250001	5	26250001	0.0549097
chr05:26300001	5	26300001	0.0557177
chr05:26350001	5	26350001	0.0566461
chr05:26400001	5	26400001	0.0584489
chr05:26450001	5	26450001	0.0559128
chr05:26500001	5	26500001	0.0560962
chr05:26550001	5	26550001	0.0610694
chr05:26600001	5	26600001	0.0703491
chr05:26650001	5	26650001	0.0733865
chr05:26700001	5	26700001	0.072793
chr05:26750001	5	26750001	0.0751328
chr05:26800001	5	26800001	0.077042
chr05:26850001	5	26850001	0.0792371
chr05:26900001	5	26900001	0.0788225
chr05:26950001	5	26950001	0.0799407
chr05:27000001	5	27000001	0.0806921
chr05:27050001	5	27050001	0.0757224
chr05:27100001	5	27100001	0.0644701
chr05:27150001	5	27150001	0.0778497
chr05:27200001	5	27200001	0.0818774
chr05:27250001	5	27250001	0.100343
chr05:27300001	5	27300001	0.111341
chr05:27350001	5	27350001	0.10781
chr05:27400001	5	27400001	0.11087
chr05:27450001	5	27450001	0.110529
chr05:27500001	5	27500001	0.107404
chr05:27550001	5	27550001	0.108744
chr05:27600001	5	27600001	0.105776
chr05:27650001	5	27650001	0.106917
chr05:27700001	5	27700001	0.110145
chr05:27750001	5	27750001	0.103898
chr05:27800001	5	27800001	0.0922936
chr05:27850001	5	27850001	0.0928651
chr05:27900001	5	27900001	0.0862814
chr05:27950001	5	27950001	0.0856143
chr05:28000001	5	28000001	0.0908636
chr05:28050001	5	28050001	0.0876899
chr05:28100001	5	28100001	0.0947041
chr05:28150001	5	28150001	0.0960769
chr05:28200001	5	28200001	0.0979479
chr05:28250001	5	28250001	0.0985693
chr05:28300001	5	28300001	0.105502
chr05:28350001	5	28350001	0.109317
chr05:28400001	5	28400001	0.115623
chr05:28450001	5	28450001	0.112809
chr05:28500001	5	28500001	0.106449
chr05:28550001	5	28550001	0.114468
chr05:28600001	5	28600001	0.0897796
chr05:28650001	5	28650001	0.0368668
chr05:28700001	5	28700001	0.0368668
chr05:28750001	5	28750001	0.0368668
chr05:28800001	5	28800001	0.035777
chr05:28850001	5	28850001	0.0375722
chr05:28900001	5	28900001	0.0409219
chr05:28950001	5	28950001	0.0409219
chr05:29000001	5	29000001	0.0415912
chr05:29050001	5	29050001	0.0415912
chr05:29100001	5	29100001	0.0410406
chr05:29150001	5	29150001	0.0425984
chr05:29200001	5	29200001	0.0452959
chr05:29250001	5	29250001	0.0452881
chr05:29300001	5	29300001	0.0480624
chr05:29350001	5	29350001	0.0505517
chr05:29400001	5	29400001	0.0563075
chr05:29450001	5	29450001	0.0596482
chr05:29500001	5	29500001	0.063244
chr05:29550001	5	29550001	0.0642511
chr05:29600001	5	29600001	0.0665386
chr05:29650001	5	29650001	0.0645077
chr05:29700001	5	29700001	0.0604812
chr05:29750001	5	29750001	0.060727
chr05:29800001	5	29800001	0.0593893
chr05:29850001	5	29850001	0.0593893
chr05:29900001	5	29900001	0.0579336
chr05:29950001	5	29950001	0.0548017
chr05:30000001	5	30000001	0.0442692
chr05:30050001	5	30050001	0.0394158
chr05:30100001	5	30100001	0.0312367
chr05:30150001	5	30150001	0.0298395
chr05:30200001	5	30200001	0.0224348
chr05:30250001	5	30250001	0.0224348
chr05:30300001	5	30300001	0.0224279
chr05:30350001	5	30350001	0.0224279
chr05:30400001	5	30400001	0.02189
chr05:30450001	5	30450001	0.0188665
chr05:30500001	5	30500001	0.0136062
chr05:30550001	5	30550001	0.0142928
chr05:30600001	5	30600001	0.0178375
chr05:30650001	5	30650001	0.0190301
chr05:30700001	5	30700001	0.0190301
chr05:30750001	5	30750001	0.0190301
chr05:30800001	5	30800001	0.0198493
chr05:30850001	5	30850001	0.0211977
chr05:30900001	5	30900001	0.0226328
chr05:30950001	5	30950001	0.0114402
chr05:31000001	5	31000001	0.0114402
chr05:31050001	5	31050001	0.0182812
chr05:31100001	5	31100001	0.0182812
chr05:31150001	5	31150001	0.0182812
chr05:31200001	5	31200001	0.0182812
chr05:31250001	5	31250001	0.0182812
chr05:31300001	5	31300001	0.0182812
chr05:31350001	5	31350001	0.00394947
chr06:1	6	1	0.0433901
chr06:50001	6	50001	0.0423772
chr06:100001	6	100001	0.0423772
chr06:150001	6	150001	0.0423772
chr06:200001	6	200001	0.042262
chr06:250001	6	250001	0.042262
chr06:300001	6	300001	0.0439161
chr06:350001	6	350001	0.0417732
chr06:400001	6	400001	0.0600015
chr06:450001	6	450001	0.0393457
chr06:500001	6	500001	0.0393457
chr06:550001	6	550001	0.0425395
chr06:600001	6	600001	0.0594706
chr06:650001	6	650001	0.0524425
chr06:700001	6	700001	0.0490111
chr06:750001	6	750001	0.0481415
chr06:800001	6	800001	0.0468781
chr06:850001	6	850001	0.0468781
chr06:900001	6	900001	0.0461022
[truncated: 12,559 more rows]

## Sheet: Table S7
Table S7. The Tajima' D value of 30 chromosomes.
CHROM	POS	Tajima' D
2	0	-0.1483
2	10000	2.85445
2	20000	0.187812
2	30000	0
2	40000	0
2	50000	0
2	60000	0
2	70000	1.27224
2	80000	2.75904
2	90000	2.65908
2	100000	0.870136
2	110000	0
2	120000	0
2	130000	0
2	140000	2.4458
2	150000	3.20728
2	160000	2.22513
2	170000	2.50992
2	180000	1.8703
2	190000	2.15014
2	200000	0
2	210000	0
2	220000	0
2	230000	0
2	240000	0
2	250000	0
2	260000	0
2	270000	0
2	280000	0
2	290000	0
2	300000	3.75597
2	310000	0.523421
2	320000	0
2	330000	0
2	340000	0
2	350000	0
2	360000	0
2	370000	0
2	380000	0
2	390000	0
2	400000	0
2	410000	0
2	420000	0
2	430000	0
2	440000	0
2	450000	0
2	460000	0
2	470000	0.602952
2	480000	2.7788
2	490000	1.09021
2	500000	2.76296
2	510000	1.31983
2	520000	0.901415
2	530000	1.65964
2	540000	0.631097
2	550000	1.67608
2	560000	2.20741
2	570000	1.70722
2	580000	0
2	590000	0
2	600000	0
2	610000	-0.477017
2	620000	0.9129
2	630000	0
2	640000	0
2	650000	0
2	660000	0
2	670000	0
2	680000	0
2	690000	0
2	700000	0
2	710000	0
2	720000	0
2	730000	0
2	740000	0
2	750000	0
2	760000	0
2	770000	0
2	780000	0
2	790000	0
2	800000	0
2	810000	0
2	820000	0
2	830000	0
2	840000	0
2	850000	0
2	860000	0
2	870000	0
2	880000	0
2	890000	0
2	900000	0
2	910000	0
2	920000	0
2	930000	0
2	940000	0
2	950000	-0.21262
2	960000	0
2	970000	0
2	980000	0
2	990000	0.777801
2	1000000	1.26492
2	1010000	1.61879
2	1020000	1.40089
2	1030000	0
2	1040000	-0.18642
2	1050000	0
2	1060000	0
2	1070000	0
2	1080000	0
2	1090000	0
2	1100000	0
2	1110000	0
2	1120000	0
2	1130000	0
2	1140000	0.63774
2	1150000	0
2	1160000	2.85661
2	1170000	1.83521
2	1180000	1.8703
2	1190000	0
2	1200000	-0.381316
2	1210000	2.09921
2	1220000	1.19063
2	1230000	2.08152
2	1240000	1.12198
2	1250000	1.52273
2	1260000	0
2	1270000	0
2	1280000	2.17385
2	1290000	2.21514
2	1300000	2.51393
2	1310000	2.42132
2	1320000	2.56401
2	1330000	2.60147
2	1340000	1.86286
2	1350000	2.29409
2	1360000	2.89644
2	1370000	2.42343
2	1380000	1.05718
2	1390000	1.60183
2	1400000	1.64114
2	1410000	0.802073
2	1420000	0
2	1430000	0
2	1440000	0
2	1450000	0
2	1460000	2.24589
2	1470000	1.5395
2	1480000	2.71373
2	1490000	1.71715
2	1500000	2.23322
2	1510000	2.483
2	1520000	2.55122
2	1530000	1.69395
2	1540000	0.949922
2	1550000	2.15167
2	1560000	1.95035
2	1570000	1.7802
2	1580000	2.47227
2	1590000	1.78554
2	1600000	1.55848
2	1610000	3.289
2	1620000	2.01374
2	1630000	0.975571
2	1640000	1.50483
2	1650000	2.83572
2	1660000	1.78888
2	1670000	0
2	1680000	2.9214
2	1690000	3.06153
2	1700000	1.56562
2	1710000	2.10786
2	1720000	1.58036
2	1730000	2.09613
2	1740000	2.15265
2	1750000	2.6925
2	1760000	1.28999
2	1770000	2.40929
2	1780000	2.44055
2	1790000	2.15889
2	1800000	2.58581
2	1810000	1.77665
2	1820000	1.84216
2	1830000	0.933426
2	1840000	0
2	1850000	0
2	1860000	1.03706
2	1870000	2.195
2	1880000	2.45442
2	1890000	1.49391
2	1900000	1.0628
2	1910000	1.17013
2	1920000	0
2	1930000	1.05243
2	1940000	2.33943
2	1950000	1.9511
2	1960000	2.17359
2	1970000	1.07577
2	1980000	0.834177
2	1990000	0
2	2000000	1.83096
2	2010000	1.20928
2	2020000	3.28523
2	2030000	2.99853
2	2040000	2.53272
2	2050000	2.6705
2	2060000	0
2	2070000	0
2	2080000	-0.321895
2	2090000	0.47283
2	2100000	0
2	2110000	0
2	2120000	0.966741
2	2130000	0.989534
2	2140000	2.43104
2	2150000	0.563355
2	2160000	1.97738
2	2170000	1.81757
2	2180000	2.01553
2	2190000	1.23114
2	2200000	2.47553
2	2210000	2.61461
2	2220000	2.86143
2	2230000	2.54353
2	2240000	2.43439
2	2250000	1.96357
2	2260000	2.94194
2	2270000	2.89402
2	2280000	0.868688
2	2290000	2.77054
2	2300000	2.90986
2	2310000	0.843323
2	2320000	1.85344
2	2330000	2.50412
2	2340000	2.52645
2	2350000	2.20017
2	2360000	2.66599
2	2370000	2.44222
2	2380000	2.22312
2	2390000	2.21196
2	2400000	1.25752
2	2410000	1.99224
2	2420000	0
2	2430000	1.96996
2	2440000	2.11107
2	2450000	2.15965
2	2460000	1.87801
2	2470000	2.01539
2	2480000	2.35373
2	2490000	1.53743
2	2500000	0
2	2510000	2.6539
2	2520000	2.08149
2	2530000	1.96552
2	2540000	2.10897
2	2550000	2.58011
2	2560000	2.8313
2	2570000	2.8466
2	2580000	3.19538
2	2590000	1.50147
2	2600000	2.38132
2	2610000	1.1293
2	2620000	3.21952
2	2630000	2.17921
2	2640000	2.29772
2	2650000	0.677795
2	2660000	0.166562
2	2670000	0
2	2680000	0
2	2690000	0
2	2700000	-0.0338797
2	2710000	2.79571
2	2720000	1.86512
2	2730000	2.97885
2	2740000	2.76141
2	2750000	2.17095
2	2760000	3.07161
2	2770000	2.51016
2	2780000	2.35549
2	2790000	1.93075
2	2800000	2.82825
2	2810000	2.48434
2	2820000	2.06514
2	2830000	1.18575
2	2840000	2.2878
2	2850000	0
2	2860000	2.68366
2	2870000	1.61539
2	2880000	3.41687
2	2890000	1.52907
2	2900000	2.07704
2	2910000	2.58077
2	2920000	2.27492
2	2930000	0.597675
2	2940000	2.34322
2	2950000	2.15992
2	2960000	2.13486
2	2970000	2.4828
2	2980000	0
2	2990000	0
2	3000000	0
2	3010000	2.07524
2	3020000	0
2	3030000	1.8853
2	3040000	2.25591
2	3050000	2.38648
2	3060000	-0.30471
2	3070000	1.31099
2	3080000	1.95897
2	3090000	1.75982
2	3100000	0
2	3110000	0
2	3120000	0
2	3130000	0
2	3140000	0
2	3150000	0
2	3160000	0
2	3170000	0
2	3180000	0
2	3190000	0
2	3200000	1.59816
2	3210000	0.470783
2	3220000	2.44004
2	3230000	2.31609
2	3240000	1.8588
2	3250000	2.25393
2	3260000	1.35221
2	3270000	1.71333
2	3280000	3.01391
2	3290000	2.39623
2	3300000	0.615286
2	3310000	1.05018
2	3320000	2.00548
2	3330000	0.703986
2	3340000	3.134
2	3350000	1.08771
2	3360000	2.28792
2	3370000	2.37668
2	3380000	2.99137
2	3390000	2.8238
2	3400000	1.0192
2	3410000	2.89853
2	3420000	2.49596
2	3430000	1.26766
2	3440000	2.62334
2	3450000	2.76711
2	3460000	3.11544
2	3470000	2.0837
2	3480000	2.53272
2	3490000	1.8834
2	3500000	2.12737
2	3510000	0
2	3520000	0
2	3530000	0
2	3540000	0
2	3550000	0
2	3560000	0
2	3570000	0
2	3580000	0
2	3590000	1.63228
2	3600000	1.81291
2	3610000	0
2	3620000	0
2	3630000	0
2	3640000	1.52168
2	3650000	1.30196
2	3660000	2.24232
2	3670000	1.07268
2	3680000	1.46383
2	3690000	2.68982
2	3700000	-0.434008
2	3710000	1.69472
2	3720000	1.709
2	3730000	1.04642
2	3740000	0.858636
2	3750000	1.53923
2	3760000	1.89097
2	3770000	-0.267898
2	3780000	2.1491
2	3790000	0.796307
2	3800000	2.44427
2	3810000	1.98653
2	3820000	2.14312
2	3830000	2.64526
2	3840000	2.71212
2	3850000	1.00205
2	3860000	1.67167
2	3870000	2.96151
2	3880000	1.5221
2	3890000	2.02568
2	3900000	2.78584
2	3910000	1.53937
2	3920000	2.37587
2	3930000	2.7634
2	3940000	2.4388
2	3950000	2.62805
2	3960000	1.38402
2	3970000	2.20721
2	3980000	1.4631
2	3990000	1.91604
2	4000000	0
2	4010000	0
2	4020000	2.35992
2	4030000	2.21987
2	4040000	2.14732
2	4050000	0.811546
2	4060000	1.19962
2	4070000	0
2	4080000	0.929861
2	4090000	2.42199
2	4100000	2.40341
2	4110000	0
2	4120000	2.7217
2	4130000	2.48909
2	4140000	1.67985
2	4150000	2.59492
2	4160000	2.55147
2	4170000	2.63873
2	4180000	1.52183
2	4190000	1.99135
2	4200000	1.52251
2	4210000	0
2	4220000	0
2	4230000	1.19474
2	4240000	2.09747
2	4250000	2.01576
2	4260000	1.72032
2	4270000	0.963756
2	4280000	2.65779
2	4290000	1.98215
2	4300000	0.904386
2	4310000	1.33469
2	4320000	0
2	4330000	0
2	4340000	1.09151
2	4350000	0
2	4360000	0.896073
2	4370000	1.474
2	4380000	0.929888
2	4390000	2.09853
2	4400000	0
2	4410000	0.402398
2	4420000	1.93008
2	4430000	1.9021
2	4440000	2.28237
2	4450000	1.95138
2	4460000	1.45267
2	4470000	2.05377
2	4480000	0
2	4490000	0
2	4500000	0
2	4510000	0
2	4520000	0
2	4530000	0
2	4540000	0
2	4550000	0
2	4560000	0
2	4570000	0
2	4580000	0
2	4590000	0
2	4600000	0
2	4610000	0
2	4620000	0
2	4630000	0
2	4640000	0
2	4650000	1.08313
2	4660000	0
2	4670000	0
2	4680000	1.7059
2	4690000	0.988975
2	4700000	0.623711
2	4710000	0
2	4720000	0
2	4730000	0
2	4740000	0
2	4750000	0
2	4760000	0
2	4770000	0
2	4780000	0
2	4790000	0
2	4800000	0
2	4810000	0
2	4820000	0
2	4830000	0
2	4840000	0
2	4850000	0
2	4860000	0
2	4870000	0
2	4880000	0
2	4890000	0.197955
2	4900000	0
2	4910000	0
2	4920000	0
2	4930000	0
2	4940000	0
2	4950000	2.02668
2	4960000	2.32126
2	4970000	1.8227
2	4980000	2.0031
2	4990000	1.04828
2	5000000	3.12284
2	5010000	1.72686
2	5020000	2.58459
2	5030000	0.917235
2	5040000	1.74964
2	5050000	2.13763
2	5060000	1.4264
2	5070000	1.10217
2	5080000	2.25032
2	5090000	0.6777
2	5100000	2.77377
2	5110000	1.97111
2	5120000	2.37149
2	5130000	1.77186
2	5140000	2.51431
2	5150000	3.29202
2	5160000	1.80116
2	5170000	0
2	5180000	0
2	5190000	0
2	5200000	1.77655
2	5210000	0.983861
2	5220000	0.453314
2	5230000	1.36176
2	5240000	2.61002
2	5250000	2.27125
2	5260000	0
2	5270000	0
2	5280000	0
2	5290000	0
2	5300000	0
2	5310000	0
2	5320000	0
2	5330000	2.3838
2	5340000	3.34941
2	5350000	2.92551
2	5360000	2.24
2	5370000	1.8299
2	5380000	1.8842
2	5390000	2.77655
2	5400000	2.00768
2	5410000	2.81523
2	5420000	1.14963
2	5430000	2.93895
2	5440000	1.64949
2	5450000	0.54022
2	5460000	2.00518
2	5470000	2.53161
2	5480000	2.44322
2	5490000	2.97926
2	5500000	1.4296
2	5510000	1.95357
2	5520000	1.99603
2	5530000	0
2	5540000	0
2	5550000	0
2	5560000	0
2	5570000	0
2	5580000	0.859325
2	5590000	0
2	5600000	0
2	5610000	2.93789
2	5620000	2.29695
2	5630000	0.869672
2	5640000	2.3584
2	5650000	-0.369405
2	5660000	0
2	5670000	1.85281
2	5680000	0
2	5690000	0
2	5700000	0
2	5710000	0
2	5720000	1.65797
2	5730000	0.954311
2	5740000	1.93075
2	5750000	2.53664
2	5760000	1.68894
2	5770000	2.47181
2	5780000	0
2	5790000	0.929295
2	5800000	1.38972
2	5810000	0.823532
2	5820000	0.621162
2	5830000	1.47681
2	5840000	0.771975
2	5850000	0.56984
2	5860000	1.63072
2	5870000	1.83009
2	5880000	2.3168
2	5890000	1.65213
2	5900000	0
2	5910000	0
2	5920000	0
2	5930000	1.44251
2	5940000	2.10036
2	5950000	1.66747
2	5960000	0
2	5970000	2.23421
2	5980000	0.88921
2	5990000	2.25744
2	6000000	0
2	6010000	0
2	6020000	0
2	6030000	0
2	6040000	0
2	6050000	0
2	6060000	0
2	6070000	0
2	6080000	0
2	6090000	0
2	6100000	-0.105284
2	6110000	3.03071
2	6120000	2.53215
2	6130000	1.58234
2	6140000	3.88133
2	6150000	0
2	6160000	0
2	6170000	0
2	6180000	0
2	6190000	0
2	6200000	0
2	6210000	0
2	6220000	0
2	6230000	0
2	6240000	0
2	6250000	0
2	6260000	3.08779
2	6270000	2.11269
2	6280000	2.53955
2	6290000	2.18445
2	6300000	3.25921
2	6310000	2.83784
2	6320000	2.52013
2	6330000	2.48278
2	6340000	1.62434
2	6350000	2.74606
2	6360000	1.57755
2	6370000	2.52506
2	6380000	2.17109
2	6390000	0
2	6400000	0
2	6410000	0
2	6420000	1.48176
2	6430000	2.41365
2	6440000	2.92407
2	6450000	2.74127
2	6460000	0
2	6470000	0
2	6480000	0
2	6490000	1.80136
2	6500000	0
2	6510000	1.01234
2	6520000	1.46237
2	6530000	3.13292
2	6540000	2.07
2	6550000	0.80397
2	6560000	-0.46758
2	6570000	0
2	6580000	0
2	6590000	-0.308363
2	6600000	1.69792
2	6610000	2.43182
2	6620000	1.60973
2	6630000	0.945748
2	6640000	0
2	6650000	0
2	6660000	3.04536
2	6670000	1.9334
2	6680000	2.5545
2	6690000	1.97402
2	6700000	2.15945
2	6710000	2.59119
2	6720000	0
2	6730000	0
2	6740000	2.8193
2	6750000	3.224
2	6760000	2.95696
2	6770000	2.32135
2	6780000	1.97162
2	6790000	1.96602
2	6800000	2.54316
2	6810000	1.79801
2	6820000	2.5066
2	6830000	2.34776
2	6840000	2.40544
2	6850000	3.2387
2	6860000	3.38247
2	6870000	2.21383
2	6880000	2.92218
2	6890000	2.37534
2	6900000	1.40728
2	6910000	1.65101
2	6920000	0
2	6930000	1.21694
2	6940000	2.94897
2	6950000	2.27311
2	6960000	3.11085
2	6970000	2.43037
2	6980000	0
2	6990000	0
2	7000000	0
2	7010000	1.15899
2	7020000	2.1849
2	7030000	2.27226
2	7040000	0
2	7050000	0
2	7060000	0
2	7070000	0.532719
2	7080000	1.56606
2	7090000	2.01271
2	7100000	0
2	7110000	2.31513
2	7120000	2.89442
2	7130000	1.8257
2	7140000	1.71638
2	7150000	2.3312
2	7160000	2.11143
2	7170000	2.69791
2	7180000	2.67683
2	7190000	2.60669
2	7200000	2.53961
2	7210000	0
2	7220000	0
2	7230000	2.72969
2	7240000	1.69825
2	7250000	2.87441
2	7260000	1.96463
2	7270000	2.08747
2	7280000	3.21571
2	7290000	1.38268
2	7300000	1.80437
2	7310000	1.70673
2	7320000	1.66483
2	7330000	3.03532
2	7340000	1.9578
2	7350000	1.0124
2	7360000	2.86179
2	7370000	1.81388
2	7380000	0
2	7390000	0
2	7400000	0
2	7410000	0
2	7420000	0
2	7430000	0
2	7440000	0
2	7450000	0
2	7460000	0.53322
2	7470000	0
2	7480000	0
2	7490000	0
2	7500000	2.21493
2	7510000	2.46687
2	7520000	3.36495
2	7530000	2.15107
2	7540000	2.70161
2	7550000	3.3373
2	7560000	1.68923
2	7570000	1.70999
2	7580000	1.42991
2	7590000	2.1541
2	7600000	2.16201
2	7610000	2.4652
2	7620000	3.16688
2	7630000	2.48605
2	7640000	1.10645
2	7650000	2.73542
2	7660000	0.383423
2	7670000	1.38656
2	7680000	1.84011
2	7690000	2.60683
2	7700000	0
2	7710000	0
2	7720000	2.74463
2	7730000	2.23583
2	7740000	0
2	7750000	2.2722
2	7760000	2.50364
2	7770000	0
2	7780000	2.34948
2	7790000	2.91096
2	7800000	2.24109
2	7810000	2.45191
2	7820000	1.56226
2	7830000	2.2819
2	7840000	3.21929
2	7850000	2.15087
2	7860000	2.59403
2	7870000	0
2	7880000	2.66663
2	7890000	2.7139
2	7900000	2.17068
2	7910000	3.40445
2	7920000	1.86631
2	7930000	0
2	7940000	0
2	7950000	0
2	7960000	3.00594
2	7970000	3.42507
2	7980000	2.58655
2	7990000	1.72999
2	8000000	2.97954
2	8010000	2.95356
2	8020000	2.45742
2	8030000	3.06191
2	8040000	0
2	8050000	0.38394
2	8060000	1.88473
2	8070000	2.64228
2	8080000	2.33373
2	8090000	1.44663
2	8100000	0
2	8110000	1.41772
2	8120000	2.43353
2	8130000	1.43014
2	8140000	1.77509
2	8150000	2.26646
2	8160000	2.18684
2	8170000	2.71161
2	8180000	2.43854
2	8190000	2.50192
2	8200000	2.81139
2	8210000	0
2	8220000	0
2	8230000	2.71285
2	8240000	2.9029
2	8250000	2.6669
2	8260000	2.67131
2	8270000	2.10041
2	8280000	0
2	8290000	1.70114
2	8300000	2.65631
2	8310000	0.671115
2	8320000	0.988253
2	8330000	2.72758
2	8340000	2.37526
2	8350000	1.24485
2	8360000	3.27396
2	8370000	1.14995
2	8380000	2.42481
2	8390000	1.7422
2	8400000	2.48762
2	8410000	1.91669
2	8420000	2.25276
2	8430000	2.6122
2	8440000	1.87968
2	8450000	1.62158
2	8460000	1.71844
2	8470000	1.48374
2	8480000	1.07038
2	8490000	1.86599
2	8500000	0.664562
2	8510000	0.830598
2	8520000	1.78802
2	8530000	1.66198
2	8540000	-0.312579
2	8550000	0.700388
2	8560000	0.848897
2	8570000	0
2	8580000	1.22285
2	8590000	0.459391
2	8600000	2.11092
2	8610000	1.68834
2	8620000	1.02491
2	8630000	2.20726
2	8640000	0
2	8650000	1.25068
2	8660000	1.57273
2	8670000	0.905685
2	8680000	0.479052
2	8690000	-0.207243
2	8700000	0.192041
2	8710000	1.45882
2	8720000	0.444402
2	8730000	2.26328
2	8740000	0.692905
2	8750000	0
2	8760000	0.957558
2	8770000	0.819868
2	8780000	1.93922
2	8790000	0.87286
2	8800000	1.51317
2	8810000	1.50449
2	8820000	0.940248
2	8830000	1.75332
2	8840000	1.25314
2	8850000	1.39719
2	8860000	1.6801
2	8870000	1.74968
2	8880000	1.12114
2	8890000	1.0007
2	8900000	0.899029
2	8910000	1.69673
2	8920000	2.73498
2	8930000	0
2	8940000	1.79603
2	8950000	0
2	8960000	0.513601
2	8970000	1.32985
2	8980000	1.96515
2	8990000	1.67721
2	9000000	0.875263
2	9010000	0.681134
2	9020000	0
2	9030000	0
2	9040000	0
2	9050000	1.87711
2	9060000	0.691882
2	9070000	0
2	9080000	0.316395
2	9090000	0
2	9100000	0
2	9110000	0.949235
2	9120000	0.534
2	9130000	1.4248
2	9140000	1.82362
2	9150000	0.943202
2	9160000	0
2	9170000	-0.508537
2	9180000	0
2	9190000	0
2	9200000	1.28591
2	9210000	0
2	9220000	0
2	9230000	0
2	9240000	0
2	9250000	0
2	9260000	1.21141
2	9270000	0
2	9280000	2.41365
2	9290000	0.938279
2	9300000	0
2	9310000	0
2	9320000	-0.508537
2	9330000	1.83043
2	9340000	0
2	9350000	0
2	9360000	1.83521
2	9370000	2.9311
2	9380000	2.74438
2	9390000	2.50147
2	9400000	2.9743
2	9410000	2.35333
2	9420000	2.05863
2	9430000	1.92777
2	9440000	2.25991
2	9450000	1.7551
2	9460000	2.2939
2	9470000	2.45626
2	9480000	2.73505
2	9490000	1.83802
2	9500000	0
2	9510000	0
2	9520000	1.25523
2	9530000	2.56461
2	9540000	2.4042
2	9550000	2.53542
2	9560000	1.08086
2	9570000	0
2	9580000	2.86201
2	9590000	2.03845
2	9600000	0.762383
2	9610000	1.8345
2	9620000	1.86483
2	9630000	3.0454
2	9640000	0
2	9650000	0
2	9660000	0
2	9670000	0
2	9680000	3.08523
2	9690000	2.62439
2	9700000	2.46244
2	9710000	0
2	9720000	0
2	9730000	0
2	9740000	1.18395
2	9750000	-0.418895
2	9760000	0
2	9770000	0
2	9780000	0
2	9790000	0
2	9800000	0
2	9810000	0
2	9820000	0
2	9830000	0
2	9840000	0
2	9850000	0
2	9860000	0
2	9870000	0
2	9880000	0
2	9890000	0
2	9900000	0
2	9910000	2.08785
2	9920000	2.67599
2	9930000	1.81212
2	9940000	2.3606
2	9950000	1.93733
2	9960000	2.10233
2	9970000	0
2	9980000	0
2	9990000	0.879176
2	10000000	1.58698
2	10010000	2.43248
2	10020000	2.188
2	10030000	2.30243
2	10040000	0
2	10050000	-0.548959
2	10060000	-0.106184
2	10070000	0
2	10080000	0.643128
2	10090000	1.59067
2	10100000	2.28907
2	10110000	0
2	10120000	2.22052
2	10130000	1.74211
2	10140000	-0.548959
2	10150000	2.00046
2	10160000	1.48883
2	10170000	0
2	10180000	2.37163
2	10190000	2.30185
2	10200000	1.21851
2	10210000	2.57213
2	10220000	3.30427
2	10230000	2.92144
2	10240000	2.53286
2	10250000	3.68512
2	10260000	3.68169
2	10270000	3.31955
2	10280000	1.83076
2	10290000	3.36009
2	10300000	0
2	10310000	0
2	10320000	2.13755
2	10330000	3.61094
2	10340000	2.53873
2	10350000	2.80503
2	10360000	3.4114
2	10370000	2.96601
2	10380000	2.55955
2	10390000	3.10758
2	10400000	2.77296
2	10410000	2.29069
2	10420000	2.67066
2	10430000	3.06742
2	10440000	2.28893
2	10450000	2.94221
2	10460000	1.5713
2	10470000	2.6866
2	10480000	0
2	10490000	0
2	10500000	1.83096
2	10510000	0.861487
2	10520000	0
2	10530000	1.46645
2	10540000	-0.321895
2	10550000	0
2	10560000	1.24354
2	10570000	-0.0634598
2	10580000	1.87689
2	10590000	0.473125
2	10600000	1.27825
2	10610000	3.11974
2	10620000	0.72732
2	10630000	0
2	10640000	1.96664
2	10650000	2.85148
2	10660000	1.76456
2	10670000	0.0729189
2	10680000	0
2	10690000	0
2	10700000	0
2	10710000	0.0200505
2	10720000	0.520656
2	10730000	0
2	10740000	2.26259
2	10750000	2.485
2	10760000	1.63282
2	10770000	0.80217
2	10780000	0.275893
2	10790000	2.10532
2	10800000	2.74619
2	10810000	0.604944
2	10820000	1.76063
2	10830000	0
2	10840000	0.589288
2	10850000	1.92059
2	10860000	1.60939
2	10870000	2.55815
2	10880000	1.88987
2	10890000	2.34117
2	10900000	2.13758
2	10910000	2.81828
2	10920000	1.0777
2	10930000	0
2	10940000	0
2	10950000	0
2	10960000	0
2	10970000	1.76849
2	10980000	2.99067
2	10990000	2.63611
2	11000000	2.14379
2	11010000	0
2	11020000	0
2	11030000	0
2	11040000	0
2	11050000	0
2	11060000	0
2	11070000	0
2	11080000	2.62229
2	11090000	1.78869
2	11100000	1.96812
2	11110000	1.14492
2	11120000	1.47424
2	11130000	1.57313
2	11140000	2.65378
2	11150000	1.18323
2	11160000	0
2	11170000	0
2	11180000	0
2	11190000	1.3897
2	11200000	1.54868
2	11210000	1.34322
2	11220000	2.28973
2	11230000	1.84422
2	11240000	0.719534
2	11250000	1.21096
2	11260000	1.1097
2	11270000	0.697308
2	11280000	2.63215
2	11290000	1.99124
2	11300000	1.78123
2	11310000	2.45834
2	11320000	0
2	11330000	0
2	11340000	0
2	11350000	1.79478
2	11360000	2.86255
2	11370000	1.66239
2	11380000	2.95274
2	11390000	1.45873
2	11400000	0
2	11410000	0
2	11420000	0
2	11430000	2.14078
2	11440000	3.17147
2	11450000	1.37701
2	11460000	1.19826
2	11470000	1.54299
2	11480000	2.21656
2	11490000	3.57038
2	11500000	2.35191
2	11510000	1.83143
2	11520000	0.806438
2	11530000	0.541393
2	11540000	1.83663
2	11550000	1.2435
2	11560000	0
2	11570000	0
2	11580000	1.57987
2	11590000	1.10768
2	11600000	0.916611
2	11610000	1.5203
2	11620000	2.35328
2	11630000	2.27806
2	11640000	2.38776
2	11650000	0
2	11660000	0
2	11670000	1.76259
2	11680000	1.96916
2	11690000	3.19795
2	11700000	1.37835
2	11710000	1.55376
2	11720000	0
2	11730000	2.76423
2	11740000	1.61197
2	11750000	3.15123
2	11760000	1.40149
2	11770000	0.0534285
2	11780000	-0.548959
2	11790000	1.69472
2	11800000	0
2	11810000	0
2	11820000	0
2	11830000	0.173112
2	11840000	0
2	11850000	0
2	11860000	0.523587
2	11870000	0
2	11880000	0
2	11890000	0
2	11900000	0
2	11910000	0.147489
2	11920000	2.21863
2	11930000	0
2	11940000	1.14089
2	11950000	0.996866
2	11960000	1.68077
2	11970000	0.490787
2	11980000	0.721976
2	11990000	2.7875
2	12000000	0.98296
2	12010000	2.06543
2	12020000	1.18762
2	12030000	1.2872
2	12040000	0.984531
2	12050000	0.861842
2	12060000	2.11249
2	12070000	1.4824
2	12080000	1.18393
2	12090000	1.86224
2	12100000	1.69472
2	12110000	1.41694
2	12120000	1.63804
2	12130000	0
2	12140000	2.1019
2	12150000	1.6661
2	12160000	1.21627
2	12170000	2.02165
2	12180000	1.82143
2	12190000	0
2	12200000	0
2	12210000	0
2	12220000	0
2	12230000	0
2	12240000	0
2	12250000	0
2	12260000	0
2	12270000	0
2	12280000	2.38418
2	12290000	2.09702
2	12300000	0
2	12310000	3.46682
2	12320000	1.14807
2	12330000	3.22246
2	12340000	2.70981
2	12350000	2.73469
2	12360000	2.21805
2	12370000	2.11933
2	12380000	1.71741
2	12390000	3.00986
2	12400000	2.14385
2	12410000	2.26885
2	12420000	2.34828
2	12430000	2.20977
2	12440000	2.42601
2	12450000	3.08767
2	12460000	0.789584
2	12470000	2.20193
2	12480000	1.86639
2	12490000	2.87069
2	12500000	0
2	12510000	0
2	12520000	0
2	12530000	0
2	12540000	0
2	12550000	0
2	12560000	0
2	12570000	0
2	12580000	0
2	12590000	0
2	12600000	0
2	12610000	2.75181
2	12620000	2.47505
2	12630000	0
2	12640000	0
2	12650000	0
2	12660000	0
2	12670000	0
2	12680000	-0.00234277
2	12690000	2.90545
2	12700000	1.93715
2	12710000	2.57442
2	12720000	1.2395
2	12730000	1.12612
2	12740000	2.1179
2	12750000	0
2	12760000	0.370658
2	12770000	2.29902
2	12780000	0
2	12790000	0
2	12800000	0
2	12810000	0
2	12820000	0
2	12830000	0
2	12840000	0
2	12850000	2.04212
2	12860000	2.8581
2	12870000	1.83875
2	12880000	1.64746
2	12890000	0.47283
2	12900000	2.73947
2	12910000	1.31128
2	12920000	1.02734
2	12930000	2.25917
2	12940000	1.91398
2	12950000	2.05114
2	12960000	0
2	12970000	2.28438
2	12980000	0
2	12990000	1.84497
2	13000000	2.06263
2	13010000	2.02982
2	13020000	1.15899
2	13030000	1.90742
2	13040000	2.60843
2	13050000	2.80875
2	13060000	2.08961
2	13070000	2.62173
2	13080000	0
2	13090000	0
2	13100000	0
2	13110000	0
2	13120000	0
2	13130000	0
2	13140000	0
2	13150000	0
2	13160000	0
2	13170000	0
2	13180000	2.2206
2	13190000	2.58503
2	13200000	1.74769
2	13210000	2.41037
2	13220000	2.91371
2	13230000	2.24128
2	13240000	2.36051
2	13250000	2.23669
2	13260000	0.969857
2	13270000	2.11968
2	13280000	0
2	13290000	2.09215
2	13300000	1.43772
2	13310000	1.27566
2	13320000	1.26586
2	13330000	0
2	13340000	0
2	13350000	0
2	13360000	0
2	13370000	0
2	13380000	0
2	13390000	0
2	13400000	0
2	13410000	0
2	13420000	0
2	13430000	0.966751
2	13440000	1.52853
2	13450000	2.39562
2	13460000	1.91538
2	13470000	0.786351
2	13480000	1.24845
2	13490000	1.04133
2	13500000	1.28286
2	13510000	2.33924
2	13520000	0
2	13530000	0
2	13540000	0
2	13550000	2.30427
2	13560000	1.57582
2	13570000	2.87425
2	13580000	2.56789
2	13590000	2.0386
2	13600000	0.705884
2	13610000	3.30544
2	13620000	3.03427
2	13630000	2.07891
2	13640000	1.67664
2	13650000	1.33388
2	13660000	0
2	13670000	2.45604
2	13680000	2.13024
2	13690000	2.43554
2	13700000	2.07591
2	13710000	0.961302
2	13720000	1.68665
2	13730000	0.764886
2	13740000	1.81182
2	13750000	1.67485
2	13760000	0
2	13770000	0
2	13780000	0
2	13790000	0
2	13800000	0
2	13810000	0
2	13820000	0
2	13830000	0
2	13840000	0
2	13850000	0
2	13860000	2.13172
2	13870000	0
2	13880000	1.79526
2	13890000	1.88543
2	13900000	1.40496
2	13910000	2.27748
2	13920000	1.25551
2	13930000	0
2	13940000	0
2	13950000	0
2	13960000	1.67423
2	13970000	2.12338
2	13980000	1.04696
2	13990000	2.92607
2	14000000	1.3288
2	14010000	1.04071
2	14020000	1.33639
2	14030000	-0.428448
2	14040000	1.30607
2	14050000	0.136743
2	14060000	1.06889
2	14070000	1.88925
2	14080000	0
2	14090000	0
2	14100000	0
2	14110000	0
2	14120000	0
2	14130000	0
2	14140000	0
2	14150000	0
2	14160000	0
2	14170000	0.470068
2	14180000	2.26803
2	14190000	1.71652
2	14200000	0
2	14210000	0
2	14220000	1.02302
2	14230000	1.61975
2	14240000	0.699583
2	14250000	1.37636
2	14260000	1.96532
2	14270000	1.63679
2	14280000	2.11658
3	30000	0.643128
3	40000	0
3	50000	0
3	60000	0
3	70000	0
3	80000	1.6793
3	90000	1.08535
3	100000	1.91187
3	110000	1.57673
3	120000	2.22735
3	130000	1.94613
3	140000	1.83521
3	150000	2.01124
3	160000	0.804793
3	170000	0
3	180000	0
3	190000	0
3	200000	0
3	210000	0
3	220000	0
3	230000	0
3	240000	0
3	250000	0
3	260000	0
3	270000	0
3	280000	0
3	290000	2.07353
3	300000	1.26638
3	310000	1.59832
3	320000	3.15262
3	330000	2.90787
3	340000	2.60374
3	350000	2.17409
3	360000	1.71908
3	370000	0
3	380000	1.75074
3	390000	2.31585
3	400000	0
3	410000	2.42745
3	420000	0
3	430000	0
3	440000	0
3	450000	0
3	460000	0
3	470000	0
3	480000	0
3	490000	1.17846
3	500000	0
3	510000	0
3	520000	0
3	530000	0
3	540000	0
3	550000	0
3	560000	0
3	570000	0
3	580000	0
3	590000	0
3	600000	0
3	610000	0
3	620000	0
3	630000	0
3	640000	0
3	650000	2.71137
3	660000	0.741725
3	670000	0
3	680000	0
3	690000	0
3	700000	0
3	710000	0
3	720000	0
3	730000	0
3	740000	0
3	750000	0
3	760000	0
3	770000	0
3	780000	0
3	790000	0
3	800000	0
3	810000	0
3	820000	0
3	830000	0
3	840000	0
3	850000	0
3	860000	0
3	870000	0
3	880000	0
3	890000	-0.117847
3	900000	1.69968
3	910000	-0.576159
3	920000	1.71605
3	930000	1.31272
3	940000	1.83096
3	950000	2.94748
3	960000	0.924291
3	970000	1.47777
3	980000	1.65905
3	990000	0
3	1000000	0.184021
3	1010000	0.861487
3	1020000	1.18583
3	1030000	1.94723
3	1040000	0.0673094
3	1050000	1.87094
3	1060000	0
3	1070000	0
3	1080000	3.22768
3	1090000	2.19912
3	1100000	2.24943
3	1110000	1.63843
3	1120000	1.44745
3	1130000	1.41141
3	1140000	1.30477
3	1150000	1.36829
3	1160000	1.18645
3	1170000	2.17079
3	1180000	1.37495
3	1190000	1.93616
3	1200000	2.05824
3	1210000	1.42907
3	1220000	0.789482
3	1230000	1.03419
3	1240000	0.14449
3	1250000	0
3	1260000	1.33464
3	1270000	1.58357
3	1280000	0.377836
3	1290000	1.29541
3	1300000	0.861444
3	1310000	0
3	1320000	1.52056
3	1330000	2.91157
3	1340000	0.298882
3	1350000	0
3	1360000	0
3	1370000	0
3	1380000	0
3	1390000	0
3	1400000	0
3	1410000	0
3	1420000	0
3	1430000	0
3	1440000	0
3	1450000	0
3	1460000	0
3	1470000	0
3	1480000	0
3	1490000	0
3	1500000	0
3	1510000	0
3	1520000	0
3	1530000	0
3	1540000	0
3	1550000	0.0340603
3	1560000	2.06699
3	1570000	2.22983
3	1580000	0
3	1590000	0
3	1600000	0
3	1610000	0
3	1620000	0
3	1630000	0
3	1640000	0
3	1650000	0
3	1660000	0
3	1670000	0
3	1680000	2.04967
3	1690000	0
3	1700000	1.07214
3	1710000	1.83508
3	1720000	2.16496
3	1730000	3.37412
3	1740000	2.07075
3	1750000	3.00203
3	1760000	0
3	1770000	1.99609
3	1780000	2.34771
3	1790000	2.52107
3	1800000	1.47925
3	1810000	1.26982
3	1820000	1.76105
3	1830000	1.3642
3	1840000	0
3	1850000	0.874346
3	1860000	2.27855
3	1870000	2.16404
3	1880000	0
3	1890000	1.0859
3	1900000	1.83521
3	1910000	0
3	1920000	1.4052
3	1930000	1.39786
3	1940000	0
3	1950000	0
3	1960000	0
3	1970000	0
3	1980000	0
3	1990000	0
3	2000000	0
3	2010000	0
3	2020000	0
3	2030000	0
3	2040000	0
3	2050000	0
3	2060000	1.72168
3	2070000	2.44645
3	2080000	1.62749
3	2090000	2.10335
3	2100000	1.62189
3	2110000	2.45879
3	2120000	0.9382
3	2130000	2.43644
3	2140000	0.837377
3	2150000	0.914948
3	2160000	2.95873
3	2170000	2.4081
3	2180000	2.59327
3	2190000	0
3	2200000	2.33391
3	2210000	1.74124
3	2220000	2.1284
3	2230000	2.82256
3	2240000	2.40926
3	2250000	1.89012
3	2260000	2.79147
3	2270000	2.71417
3	2280000	1.80533
3	2290000	0
3	2300000	0
3	2310000	0
3	2320000	0
3	2330000	0
3	2340000	0
3	2350000	0
3	2360000	0
3	2370000	0.973669
3	2380000	0
3	2390000	0
3	2400000	0
3	2410000	0
3	2420000	1.05921
3	2430000	1.00841
3	2440000	0
3	2450000	0
3	2460000	1.42732
3	2470000	1.49205
3	2480000	2.31717
3	2490000	0.922374
3	2500000	1.60961
3	2510000	2.72376
3	2520000	2.61457
3	2530000	2.56674
3	2540000	0.990918
3	2550000	1.64182
3	2560000	1.99663
3	2570000	2.06693
3	2580000	0.475925
3	2590000	0.90521
3	2600000	1.26586
3	2610000	2.16218
3	2620000	2.25859
3	2630000	1.93576
3	2640000	2.87324
3	2650000	2.85941
3	2660000	1.57061
3	2670000	0
3	2680000	0
3	2690000	0
3	2700000	0
3	2710000	0
3	2720000	0
3	2730000	2.04678
3	2740000	2.25393
3	2750000	1.45577
3	2760000	1.24738
3	2770000	1.75037
3	2780000	3.08585
3	2790000	2.07658
3	2800000	2.07856
3	2810000	2.26866
3	2820000	2.81665
3	2830000	2.59321
3	2840000	2.29137
3	2850000	1.28759
3	2860000	0
3	2870000	0
3	2880000	2.52404
3	2890000	1.80865
3	2900000	1.65691
3	2910000	1.66043
3	2920000	3.14338
3	2930000	2.15973
3	2940000	1.72969
3	2950000	2.80096
3	2960000	1.67425
3	2970000	1.80921
3	2980000	1.98328
3	2990000	2.09029
3	3000000	1.47121
3	3010000	2.17575
3	3020000	2.52996
3	3030000	2.40908
3	3040000	1.88927
3	3050000	2.52555
3	3060000	2.74666
3	3070000	1.3611
3	3080000	2.44607
3	3090000	2.74407
3	3100000	0
3	3110000	1.77427
3	3120000	2.16622
3	3130000	1.40961
3	3140000	0
3	3150000	1.00547
3	3160000	2.35233
3	3170000	2.39069
3	3180000	0
3	3190000	0
3	3200000	1.53426
3	3210000	1.6469
3	3220000	3.07975
3	3230000	2.96284
3	3240000	2.58623
3	3250000	2.12596
3	3260000	2.47903
3	3270000	2.88932
3	3280000	3.02784
3	3290000	2.62383
3	3300000	2.29778
3	3310000	1.61755
3	3320000	1.56078
3	3330000	2.28261
3	3340000	2.83939
3	3350000	2.63408
3	3360000	1.88527
3	3370000	2.4877
3	3380000	2.37479
3	3390000	2.03079
3	3400000	2.69825
3	3410000	0
3	3420000	0
3	3430000	0
3	3440000	1.71308
3	3450000	2.29529
3	3460000	0.943784
3	3470000	2.46953
3	3480000	1.6208
3	3490000	1.70692
3	3500000	0
3	3510000	2.11149
3	3520000	2.28356
3	3530000	1.46121
3	3540000	2.18194
3	3550000	2.11614
3	3560000	2.02188
3	3570000	2.14414
3	3580000	2.23622
3	3590000	2.54984
3	3600000	2.0249
3	3610000	2.29231
3	3620000	1.80597
3	3630000	2.2429
3	3640000	2.21214
3	3650000	2.2588
3	3660000	2.72063
3	3670000	0
3	3680000	0
3	3690000	0
3	3700000	0
3	3710000	0
3	3720000	0
3	3730000	1.33042
3	3740000	1.74427
3	3750000	-0.508537
3	3760000	2.68182
3	3770000	2.41735
3	3780000	0.0260015
3	3790000	2.061
3	3800000	2.43497
3	3810000	2.54599
3	3820000	2.64828
3	3830000	1.86116
3	3840000	2.09458
3	3850000	0.318701
3	3860000	0.829426
3	3870000	0.954368
3	3880000	0.661535
3	3890000	2.81271
3	3900000	2.35345
3	3910000	1.96958
3	3920000	1.7087
3	3930000	2.55864
3	3940000	2.00255
3	3950000	2.26217
3	3960000	2.26167
3	3970000	2.24867
3	3980000	0
3	3990000	1.89784
3	4000000	1.96701
3	4010000	1.73683
3	4020000	0
3	4030000	0
3	4040000	0
3	4050000	0
3	4060000	0
3	4070000	0
3	4080000	0
3	4090000	0
3	4100000	0
3	4110000	0
3	4120000	0
3	4130000	0
3	4140000	0
3	4150000	0
3	4160000	0
3	4170000	0
3	4180000	0
3	4190000	0
3	4200000	0
3	4210000	0
3	4220000	0
3	4230000	0
3	4240000	0
3	4250000	1.83521
3	4260000	2.85282
3	4270000	2.38867
3	4280000	2.2235
3	4290000	2.35579
3	4300000	0
3	4310000	0
3	4320000	0
3	4330000	2.37943
3	4340000	1.40519
3	4350000	2.84902
3	4360000	0.876162
3	4370000	0.599913
3	4380000	2.04189
3	4390000	2.4973
3	4400000	0.441865
3	4410000	1.57167
3	4420000	1.12211
3	4430000	1.05992
3	4440000	0
3	4450000	0
3	4460000	0
3	4470000	0
3	4480000	0
3	4490000	0
3	4500000	0
3	4510000	0.456554
3	4520000	1.5965
3	4530000	2.83683
3	4540000	1.83914
3	4550000	2.461
3	4560000	2.609
3	4570000	1.73224
3	4580000	2.66465
3	4590000	1.93928
3	4600000	1.60435
3	4610000	2.63388
3	4620000	3.08327
3	4630000	1.50816
3	4640000	0
3	4650000	2.57062
3	4660000	1.50364
3	4670000	0.869962
3	4680000	1.93302
3	4690000	1.62984
3	4700000	1.25232
3	4710000	1.04707
3	4720000	2.79142
3	4730000	2.97998
3	4740000	1.89017
3	4750000	2.99074
3	4760000	0
3	4770000	1.99864
3	4780000	2.01787
3	4790000	2.05905
3	4800000	0.876712
3	4810000	3.80223
3	4820000	0
3	4830000	0
3	4840000	0
3	4850000	2.68353
3	4860000	0
3	4870000	0
3	4880000	0
3	4890000	0
3	4900000	2.6247
3	4910000	1.97534
3	4920000	0.481545
3	4930000	0.400217
3	4940000	1.57332
3	4950000	2.72025
3	4960000	0
3	4970000	2.10299
3	4980000	2.79199
3	4990000	2.27214
3	5000000	0
3	5010000	2.16
3	5020000	2.9779
3	5030000	1.59878
3	5040000	2.22603
3	5050000	2.96739
3	5060000	3.31037
3	5070000	1.82476
3	5080000	1.46784
3	5090000	3.11292
3	5100000	2.13304
3	5110000	1.01221
3	5120000	1.07202
3	5130000	1.08002
3	5140000	2.21385
3	5150000	2.39853
3	5160000	2.44864
3	5170000	2.04057
3	5180000	1.02433
3	5190000	2.55236
3	5200000	1.71873
3	5210000	0
3	5220000	0.0630708
3	5230000	0
3	5240000	0
3	5250000	0
3	5260000	3.07296
3	5270000	0
3	5280000	0.330711
3	5290000	2.1638
3	5300000	0.198212
3	5310000	0.168986
3	5320000	0
3	5330000	0.880956
3	5340000	1.33156
3	5350000	-0.213146
3	5360000	0
3	5370000	1.74807
3	5380000	0
3	5390000	0
3	5400000	0
3	5410000	0
3	5420000	0
3	5430000	0
3	5440000	0
3	5450000	0
3	5460000	0
3	5470000	0
3	5480000	0
3	5490000	0
3	5500000	0
3	5510000	0
3	5520000	0
3	5530000	0
3	5540000	0
3	5550000	0
3	5560000	0
3	5570000	1.73736
3	5580000	1.59139
3	5590000	0
3	5600000	0
3	5610000	0
3	5620000	0
3	5630000	1.54528
3	5640000	2.08374
3	5650000	0
3	5660000	0
3	5670000	0
3	5680000	1.94726
3	5690000	2.47684
3	5700000	1.1388
3	5710000	-0.321895
[truncated: 70,762 more rows]

## Sheet: Table S8
Table S8. The function annotation and list of 222 candidate genes.
Query	Seed_ortholog	e-value	score	eggNOG_OGs	max_annot_lvl	COG_category	Description	Preferred_name	GOs	EC	KEGG_ko	KEGG_Pathway	KEGG_Module	KEGG_Reaction	KEGG_rclass	BRITE	KEGG_TC	CAZy	BiGG_Reaction	PFAMs
Egri000007.1	7370.XP_005188311.1	5.6e-08	65.1	KOG1721@1|root,KOG1721@2759|Eukaryota,3910E@33154|Opisthokonta,3C6RV@33208|Metazoa,3DMR3@33213|Bilateria,42493@6656|Arthropoda,3STFC@50557|Insecta,4515E@7147|Diptera	33208|Metazoa	S	Zinc ion binding	-	GO:0000976,GO:0001067,GO:0003674,GO:0003676,GO:0003677,GO:0003690,GO:0003700,GO:0005488,GO:0005575,GO:0005622,GO:0005623,GO:0005634,GO:0006355,GO:0008150,GO:0009889,GO:0010468,GO:0010556,GO:0019219,GO:0019222,GO:0031323,GO:0031326,GO:0043226,GO:0043227,GO:0043229,GO:0043231,GO:0043565,GO:0044212,GO:0044424,GO:0044464,GO:0050789,GO:0050794,GO:0051171,GO:0051252,GO:0060255,GO:0065007,GO:0080090,GO:…	-	-	-	-	-	-	-	-	-	-	zf-AD,zf-C2H2,zf-C2H2_4,zf-met
Egri000150.1	7460.GB50385-PA	2.9e-15	90.9	KOG1721@1|root,KOG1721@2759|Eukaryota,38VU4@33154|Opisthokonta,3C62U@33208|Metazoa,3DM4P@33213|Bilateria,426Q2@6656|Arthropoda,3SWGB@50557|Insecta,46M04@7399|Hymenoptera	33208|Metazoa	S	C2H2-type zinc finger	-	-	-	-	-	-	-	-	-	-	-	-	zf-C2H2,zf-C2H2_6
Egri000763.1	-	-	-	-	33208|Metazoa	-	unknown protein	-	-	-	-	-	-	-	-	-	-	-	-	-
Egri000831.1	34740.HMEL012994-PA	5.6e-24	119.8	2CMP4@1|root,2QR56@2759|Eukaryota,39VQX@33154|Opisthokonta,3BR69@33208|Metazoa,3D755@33213|Bilateria,4230R@6656|Arthropoda,3T012@50557|Insecta	33208|Metazoa	S	Pao retrotransposon peptidase	-	-	-	-	-	-	-	-	-	-	-	-	DUF1758,DUF1759,Peptidase_A17
Egri001272.1	34740.HMEL009014-PA	9.6e-190	669.5	KOG2130@1|root,KOG2130@2759|Eukaryota,38DTH@33154|Opisthokonta,3BBGB@33208|Metazoa,3CYZ7@33213|Bilateria,41TFZ@6656|Arthropoda,3SIPG@50557|Insecta,4416W@7088|Lepidoptera	33208|Metazoa	BT	Cupin-like domain	JMJD6	GO:0001525,GO:0001568,GO:0001654,GO:0001655,GO:0001775,GO:0001786,GO:0001822,GO:0001932,GO:0001933,GO:0001944,GO:0002040,GO:0002262,GO:0002274,GO:0002376,GO:0002520,GO:0002521,GO:0003674,GO:0003676,GO:0003723,GO:0003727,GO:0003824,GO:0005488,GO:0005506,GO:0005515,GO:0005543,GO:0005575,GO:0005622,GO:0005623,GO:0005634,GO:0005654,GO:0005730,GO:0005737,GO:0005829,GO:0005886,GO:0005887,GO:0006325,GO:…	-	ko:K11323	-	-	-	-	ko00000,ko01000,ko03036	-	-	-	JmjC
Egri001318.1	13037.EHJ66730	6.6e-203	713.8	2C0QX@1|root,2QTK1@2759|Eukaryota,38CGA@33154|Opisthokonta,3BA09@33208|Metazoa,3CYRS@33213|Bilateria,41XJ6@6656|Arthropoda,3SHR6@50557|Insecta,444GM@7088|Lepidoptera	33208|Metazoa	S	Nrf1 activator activation site binding domain	NRF1	GO:0000976,GO:0000977,GO:0000978,GO:0000981,GO:0000982,GO:0000987,GO:0001012,GO:0001046,GO:0001047,GO:0001067,GO:0001077,GO:0001228,GO:0001654,GO:0001894,GO:0001895,GO:0002009,GO:0002165,GO:0003407,GO:0003674,GO:0003676,GO:0003677,GO:0003690,GO:0003700,GO:0005488,GO:0005515,GO:0005575,GO:0005622,GO:0005623,GO:0005634,GO:0005654,GO:0005737,GO:0005829,GO:0006091,GO:0006139,GO:0006351,GO:0006355,GO:…	-	ko:K11831	ko04371,ko05016,map04371,map05016	-	-	-	ko00000,ko00001,ko03029	-	-	-	Nrf1_DNA-bind,Nrf1_activ_bdg
Egri001325.1	13037.EHJ67411	5.5e-196	690.6	COG2723@1|root,KOG0626@2759|Eukaryota,38CCU@33154|Opisthokonta,3BCXZ@33208|Metazoa,3CT1M@33213|Bilateria,41XRS@6656|Arthropoda,3SQIS@50557|Insecta,444MA@7088|Lepidoptera	33208|Metazoa	G	Glycosyl hydrolase family 1	LCT	GO:0000016,GO:0001666,GO:0003674,GO:0003824,GO:0004553,GO:0004565,GO:0005575,GO:0005622,GO:0005623,GO:0005737,GO:0005783,GO:0005829,GO:0005886,GO:0005887,GO:0005903,GO:0006629,GO:0006643,GO:0006664,GO:0006665,GO:0006672,GO:0006677,GO:0006687,GO:0006807,GO:0006950,GO:0007584,GO:0007586,GO:0008150,GO:0008152,GO:0008422,GO:0009056,GO:0009605,GO:0009628,GO:0009636,GO:0009719,GO:0009725,GO:0009743,GO:…	3.2.1.108,3.2.1.21,3.2.1.62	ko:K01229,ko:K05350	ko00052,ko00460,ko00500,ko00940,ko01100,ko01110,ko04973,map00052,map00460,map00500,map00940,map01100,map01110,map04973	-	R00026,R01678,R02558,R02887,R02985,R03527,R04949,R04998,R06114,R10035,R10039,R10040	RC00049,RC00059,RC00171,RC00262,RC00397,RC00451,RC00714,RC00746,RC01248	ko00000,ko00001,ko01000,ko03110	-	-	-	Glyco_hydro_1
Egri001326.1	7091.BGIBMGA005798-TA	1.5e-225	790	KOG2163@1|root,KOG2163@2759|Eukaryota,38F70@33154|Opisthokonta,3BDE5@33208|Metazoa,3CY3X@33213|Bilateria,41YFB@6656|Arthropoda,3SJ7F@50557|Insecta,443KP@7088|Lepidoptera	33208|Metazoa	D	Centromere/kinetochore Zw10	ZW10	GO:0000003,GO:0000070,GO:0000075,GO:0000132,GO:0000226,GO:0000278,GO:0000280,GO:0000775,GO:0000776,GO:0000777,GO:0000779,GO:0000793,GO:0000819,GO:0000910,GO:0000922,GO:0000940,GO:0003674,GO:0003676,GO:0003677,GO:0003690,GO:0005488,GO:0005515,GO:0005575,GO:0005622,GO:0005623,GO:0005634,GO:0005694,GO:0005737,GO:0005783,GO:0005794,GO:0005795,GO:0005819,GO:0005828,GO:0005829,GO:0005856,GO:0005874,GO:…	-	ko:K10481,ko:K11578	-	-	-	-	ko00000,ko03036,ko04121,ko04131	-	-	-	Zw10
Egri001387.1	7091.BGIBMGA013517-TA	6.7e-110	404.1	KOG2830@1|root,KOG2830@2759|Eukaryota,38DGV@33154|Opisthokonta,3BD26@33208|Metazoa,3D0GK@33213|Bilateria,41VZ8@6656|Arthropoda,3SI5U@50557|Insecta,447VU@7088|Lepidoptera	33208|Metazoa	T	It is involved in the biological process described with regulation of signal transduction	IGBP1	GO:0000122,GO:0000159,GO:0000226,GO:0000278,GO:0001932,GO:0001933,GO:0002009,GO:0002165,GO:0003674,GO:0004857,GO:0004864,GO:0005488,GO:0005515,GO:0005575,GO:0005622,GO:0005623,GO:0005737,GO:0005829,GO:0005856,GO:0005874,GO:0006355,GO:0006357,GO:0006996,GO:0007010,GO:0007017,GO:0007049,GO:0007051,GO:0007052,GO:0007154,GO:0007165,GO:0007275,GO:0007444,GO:0007472,GO:0007552,GO:0007560,GO:0008104,GO:…	-	ko:K17606	ko04136,ko04138,ko04140,map04136,map04138,map04140	-	-	-	ko00000,ko00001,ko01009	-	-	-	TAP42
Egri001444.1	13037.EHJ66734	0	2005.7	KOG3513@1|root,KOG3513@2759|Eukaryota,38C7V@33154|Opisthokonta,3B984@33208|Metazoa,3CS11@33213|Bilateria,41UYB@6656|Arthropoda,3SR43@50557|Insecta,444JA@7088|Lepidoptera	33208|Metazoa	T	Bravo-like intracellular region	CHL1	GO:0000003,GO:0000132,GO:0000226,GO:0000278,GO:0000902,GO:0000904,GO:0001101,GO:0001501,GO:0001508,GO:0001525,GO:0001558,GO:0001568,GO:0001667,GO:0001764,GO:0001775,GO:0001871,GO:0001932,GO:0001944,GO:0002009,GO:0002020,GO:0002064,GO:0002165,GO:0002175,GO:0002252,GO:0002263,GO:0002274,GO:0002275,GO:0002283,GO:0002366,GO:0002376,GO:0002443,GO:0002444,GO:0002446,GO:0003007,GO:0003008,GO:0003381,GO:…	-	ko:K06550,ko:K06756,ko:K06757,ko:K06758,ko:K06760	ko04360,ko04514,map04360,map04514	-	-	-	ko00000,ko00001,ko00537,ko04090,ko04091,ko04516	-	-	-	Bravo_FIGEY,I-set,Ig_3,fn3,ig
Egri001517.1	13037.EHJ66735	0	1105.1	KOG3766@1|root,KOG3766@2759|Eukaryota,38CM5@33154|Opisthokonta,3BDDT@33208|Metazoa,3CW9X@33213|Bilateria,41WVF@6656|Arthropoda,3SKDJ@50557|Insecta,441VY@7088|Lepidoptera	33208|Metazoa	K	SLED domain	SFMBT1	GO:0000003,GO:0003674,GO:0003712,GO:0003714,GO:0005488,GO:0005515,GO:0005575,GO:0005622,GO:0005623,GO:0005634,GO:0005654,GO:0006355,GO:0007276,GO:0007283,GO:0008150,GO:0009889,GO:0009890,GO:0009892,GO:0010468,GO:0010556,GO:0010558,GO:0010605,GO:0010629,GO:0016234,GO:0016235,GO:0016604,GO:0016607,GO:0019219,GO:0019222,GO:0019953,GO:0022414,GO:0031323,GO:0031324,GO:0031326,GO:0031327,GO:0031974,GO:…	-	-	-	-	-	-	-	-	-	-	MBT,SAM_1,SLED
Egri001572.1	34740.HMEL009199-PA	0	2206.8	KOG1797@1|root,KOG1797@2759|Eukaryota,38ERE@33154|Opisthokonta,3BCXC@33208|Metazoa,3CZ7R@33213|Bilateria,41X56@6656|Arthropoda,3SKNR@50557|Insecta,444A4@7088|Lepidoptera	33208|Metazoa	S	Neuroblastoma-amplified sequence, N terminal	NBAS	GO:0000149,GO:0000184,GO:0000956,GO:0003674,GO:0005488,GO:0005515,GO:0005575,GO:0005622,GO:0005623,GO:0005737,GO:0005783,GO:0005829,GO:0006139,GO:0006401,GO:0006402,GO:0006725,GO:0006807,GO:0006810,GO:0006890,GO:0007275,GO:0008150,GO:0008152,GO:0009056,GO:0009057,GO:0009790,GO:0009792,GO:0009892,GO:0009893,GO:0009894,GO:0009895,GO:0009987,GO:0010468,GO:0010604,GO:0010605,GO:0010628,GO:0010629,GO:…	-	ko:K20473	-	-	-	-	ko00000,ko04131	-	-	-	Nbas_N,Sec39
Egri001615.1	7091.BGIBMGA005795-TA	4.5e-31	141.7	2BWZN@1|root,2TBVA@2759|Eukaryota,3976S@33154|Opisthokonta,3CBHG@33208|Metazoa,3DSST@33213|Bilateria,428VT@6656|Arthropoda,3SYCE@50557|Insecta,4474W@7088|Lepidoptera	33208|Metazoa	-	-	-	-	-	-	-	-	-	-	-	-	-	-	-
Egri001658.1	7091.BGIBMGA005757-TA	4.8e-99	367.5	KOG4418@1|root,KOG4418@2759|Eukaryota,393YR@33154|Opisthokonta,3C95W@33208|Metazoa,3DQ98@33213|Bilateria,429T5@6656|Arthropoda,3SYVW@50557|Insecta,448G7@7088|Lepidoptera	33208|Metazoa	S	7 transmembrane sweet-taste receptor of 3 GCPR	-	-	-	ko:K08469	-	-	-	-	ko00000,ko04030	-	-	-	7tm_3
Egri001660.1	7091.BGIBMGA013498-TA	2.1e-250	871.7	KOG2447@1|root,KOG2447@2759|Eukaryota,38C03@33154|Opisthokonta,3BAZG@33208|Metazoa,3CU2K@33213|Bilateria,41XEI@6656|Arthropoda,3SIZI@50557|Insecta,442WY@7088|Lepidoptera	33208|Metazoa	O	Oligosaccharyltransferase subunit Ribophorin II	RPN2	GO:0000421,GO:0002252,GO:0002376,GO:0003674,GO:0005488,GO:0005575,GO:0005622,GO:0005623,GO:0005737,GO:0005773,GO:0005774,GO:0005776,GO:0005783,GO:0005789,GO:0005791,GO:0006464,GO:0006486,GO:0006487,GO:0006807,GO:0006996,GO:0007029,GO:0007568,GO:0008150,GO:0008152,GO:0008250,GO:0009058,GO:0009059,GO:0009100,GO:0009101,GO:0009987,GO:0010256,GO:0012505,GO:0016020,GO:0016043,GO:0018193,GO:0018196,GO:…	-	ko:K12667	ko00510,ko00513,ko01100,ko04141,map00510,map00513,map01100,map04141	M00072	-	-	ko00000,ko00001,ko00002	-	-	-	Ribophorin_II
Egri001663.1	1120966.AUBU01000006_gene3246	2.8e-08	65.1	COG2050@1|root,COG2050@2|Bacteria,4NR0Z@976|Bacteroidetes,47QBG@768503|Cytophagia	33208|Metazoa	Q	Thioesterase superfamily	-	-	-	-	-	-	-	-	-	-	-	-	4HBT
Egri001721.1	34740.HMEL009006-PA	1e-05	56.6	COG2801@1|root,2RTGC@2759|Eukaryota,3AR0D@33154|Opisthokonta,3C2FY@33208|Metazoa,3E428@33213|Bilateria,422Y9@6656|Arthropoda,3SRS8@50557|Insecta,44A7R@7088|Lepidoptera	33208|Metazoa	L	transposition	-	-	-	-	-	-	-	-	-	-	-	-	-
Egri002013.1	7091.BGIBMGA011034-TA	4.7e-55	222.6	COG4886@1|root,KOG4641@2759|Eukaryota,39T87@33154|Opisthokonta,3BDF7@33208|Metazoa,3CZQ7@33213|Bilateria	33208|Metazoa	T	positive regulation of type III interferon production	-	-	-	-	-	-	-	-	-	-	-	-	LRR_5,LRR_8,TIR,TIR_2
Egri002059.1	-	-	-	-	33208|Metazoa	-	unknown protein	-	-	-	-	-	-	-	-	-	-	-	-	-
Egri002072.1	34740.HMEL016969-PA	1.2e-131	476.5	COG0428@1|root,KOG2694@2759|Eukaryota,38FB3@33154|Opisthokonta,3BJTA@33208|Metazoa,3CUHI@33213|Bilateria,41YK0@6656|Arthropoda,3SGU1@50557|Insecta,44273@7088|Lepidoptera	33208|Metazoa	P	ZIP Zinc transporter	SLC39A13	GO:0000041,GO:0000139,GO:0003674,GO:0005215,GO:0005381,GO:0005385,GO:0005488,GO:0005515,GO:0005575,GO:0005622,GO:0005623,GO:0005737,GO:0005783,GO:0005794,GO:0005886,GO:0006810,GO:0006811,GO:0006812,GO:0006826,GO:0006829,GO:0006873,GO:0006875,GO:0006882,GO:0006950,GO:0008150,GO:0008324,GO:0009636,GO:0009888,GO:0009987,GO:0010035,GO:0010038,GO:0010043,GO:0010312,GO:0012505,GO:0015075,GO:0015318,GO:…	-	ko:K14719	-	-	-	-	ko00000,ko02000	2.A.5.4.12,2.A.5.4.9	-	-	Zip
Egri002108.1	7091.BGIBMGA000062-TA	8.7e-110	403.7	COG0179@1|root,KOG1535@2759|Eukaryota,38DXI@33154|Opisthokonta,3BCS8@33208|Metazoa,3CYTW@33213|Bilateria,41V17@6656|Arthropoda,3SITR@50557|Insecta,44605@7088|Lepidoptera	33208|Metazoa	Q	Fumarylacetoacetate (FAA) hydrolase family	-	-	-	-	-	-	-	-	-	-	-	-	FAA_hydrolase
Egri002114.1	7425.NV17450-PA	4.8e-95	355.5	COG2801@1|root,KOG0017@2759|Eukaryota,38F42@33154|Opisthokonta,3BA5H@33208|Metazoa,3CWAK@33213|Bilateria,41WI3@6656|Arthropoda,3SIRK@50557|Insecta,46IFZ@7399|Hymenoptera	33208|Metazoa	L	K02A2.6-like	-	-	-	-	-	-	-	-	-	-	-	-	Baculo_F,RVT_1,rve
Egri002133.1	34740.HMEL002352-PA	0	1125.5	KOG1997@1|root,KOG1998@2759|Eukaryota,38BY5@33154|Opisthokonta,3B9R9@33208|Metazoa,3CSAM@33213|Bilateria,41Y4N@6656|Arthropoda,3SJB9@50557|Insecta,4481G@7088|Lepidoptera	33208|Metazoa	T	Dock homology region 2	mbc	GO:0000003,GO:0000132,GO:0000226,GO:0000278,GO:0000768,GO:0000902,GO:0001655,GO:0001667,GO:0001700,GO:0001726,GO:0002009,GO:0002064,GO:0002065,GO:0002066,GO:0002164,GO:0003002,GO:0003006,GO:0003674,GO:0005085,GO:0005088,GO:0005089,GO:0005488,GO:0005515,GO:0005575,GO:0005622,GO:0005623,GO:0005737,GO:0005886,GO:0006810,GO:0006897,GO:0006909,GO:0006911,GO:0006915,GO:0006928,GO:0006949,GO:0006996,GO:…	-	ko:K05727,ko:K13708	ko04510,ko04810,ko05100,ko05131,map04510,map04810,map05100,map05131	-	-	-	ko00000,ko00001,ko04131	-	-	-	DHR-2,DOCK-C2,DOCK_N
Egri002142.1	34740.HMEL010680-PA	9.2e-151	541.2	2AHF7@1|root,2RZ29@2759|Eukaryota,3A21B@33154|Opisthokonta,3BR93@33208|Metazoa,3D7IN@33213|Bilateria,41ZAI@6656|Arthropoda,3SMNZ@50557|Insecta,448D6@7088|Lepidoptera	33208|Metazoa	S	Protein of unknown function (DUF1676)	-	GO:0005575,GO:0005623,GO:0005886,GO:0005887,GO:0016020,GO:0016021,GO:0031224,GO:0031226,GO:0044425,GO:0044459,GO:0044464,GO:0071944	-	-	-	-	-	-	-	-	-	-	DUF1676
Egri002153.1	13037.EHJ77405	3.8e-36	160.2	COG0532@1|root,2SBW2@2759|Eukaryota,396QC@33154|Opisthokonta,3CB2G@33208|Metazoa,3DSB1@33213|Bilateria,42BTA@6656|Arthropoda,3T164@50557|Insecta,449T6@7088|Lepidoptera	33208|Metazoa	J	zinc finger	-	-	-	-	-	-	-	-	-	-	-	-	-
Egri002158.1	7091.BGIBMGA010725-TA	0	1586.6	KOG0292@1|root,KOG0292@2759|Eukaryota,38DFX@33154|Opisthokonta,3B9P2@33208|Metazoa,3CWTR@33213|Bilateria,41W43@6656|Arthropoda,3SJQK@50557|Insecta,442JR@7088|Lepidoptera	33208|Metazoa	U	WD domain, G-beta repeat	COPA	GO:0000003,GO:0000139,GO:0000280,GO:0000902,GO:0000910,GO:0003008,GO:0005575,GO:0005576,GO:0005615,GO:0005622,GO:0005623,GO:0005737,GO:0005783,GO:0005789,GO:0005793,GO:0005794,GO:0005798,GO:0005829,GO:0006810,GO:0006886,GO:0006888,GO:0006890,GO:0006891,GO:0006996,GO:0007049,GO:0007112,GO:0007140,GO:0007276,GO:0007586,GO:0007589,GO:0008104,GO:0008150,GO:0009653,GO:0009987,GO:0010883,GO:0012505,GO:…	-	ko:K05236	-	-	-	-	ko00000,ko04131,ko04147	-	-	-	COPI_C,Coatomer_WDAD,WD40
Egri002178.1	34740.HMEL008622-PA	3.9e-104	384.4	2CKYZ@1|root,2QVBA@2759|Eukaryota,39UC6@33154|Opisthokonta,3BNAY@33208|Metazoa,3CYNG@33213|Bilateria,41TCN@6656|Arthropoda,3SIEB@50557|Insecta,4435M@7088|Lepidoptera	33208|Metazoa	-	-	-	GO:0000003,GO:0005575,GO:0005576,GO:0005615,GO:0008150,GO:0032501,GO:0032504,GO:0044421	-	-	-	-	-	-	-	-	-	-	-
Egri002191.1	13037.EHJ67258	2.3e-26	127.5	KOG1075@1|root,KOG1075@2759|Eukaryota,3A4K9@33154|Opisthokonta,3BSC4@33208|Metazoa	33208|Metazoa	S	Reverse transcriptase (RNA-dependent DNA polymerase)	-	-	-	-	-	-	-	-	-	-	-	-	RVT_1
Egri002194.1	34740.HMEL003519-PA	4.1e-148	531.2	COG2723@1|root,KOG0626@2759|Eukaryota,38CCU@33154|Opisthokonta,3BCXZ@33208|Metazoa,3CT1M@33213|Bilateria,41XRS@6656|Arthropoda,3SWSH@50557|Insecta,447ZZ@7088|Lepidoptera	33208|Metazoa	G	Glycosyl hydrolase family 1	LCT	GO:0000016,GO:0001666,GO:0003674,GO:0003824,GO:0004553,GO:0004565,GO:0005575,GO:0005622,GO:0005623,GO:0005737,GO:0005783,GO:0005829,GO:0005886,GO:0005887,GO:0005903,GO:0006629,GO:0006643,GO:0006664,GO:0006665,GO:0006672,GO:0006677,GO:0006687,GO:0006807,GO:0006950,GO:0007584,GO:0007586,GO:0008150,GO:0008152,GO:0008422,GO:0009056,GO:0009605,GO:0009628,GO:0009636,GO:0009719,GO:0009725,GO:0009743,GO:…	3.2.1.108,3.2.1.21,3.2.1.62	ko:K01229,ko:K05350	ko00052,ko00460,ko00500,ko00940,ko01100,ko01110,ko04973,map00052,map00460,map00500,map00940,map01100,map01110,map04973	-	R00026,R01678,R02558,R02887,R02985,R03527,R04949,R04998,R06114,R10035,R10039,R10040	RC00049,RC00059,RC00171,RC00262,RC00397,RC00451,RC00714,RC00746,RC01248	ko00000,ko00001,ko01000,ko03110	-	-	-	Glyco_hydro_1
Egri002195.1	34740.HMEL010664-PA	1.8e-82	312.4	2AK5C@1|root,2RZ8R@2759|Eukaryota,3A27N@33154|Opisthokonta,3BR2Q@33208|Metazoa,3D7SY@33213|Bilateria,41ZJ7@6656|Arthropoda,3SKJ6@50557|Insecta,44260@7088|Lepidoptera	33208|Metazoa	S	Protein of unknown function (DUF1676)	Osi9	GO:0005575,GO:0005623,GO:0005886,GO:0005887,GO:0016020,GO:0016021,GO:0031224,GO:0031226,GO:0044425,GO:0044459,GO:0044464,GO:0071944	-	-	-	-	-	-	-	-	-	-	DUF1676
Egri002208.1	34740.HMEL013959-PA	6e-99	368.2	KOG1854@1|root,KOG1854@2759|Eukaryota,38GXM@33154|Opisthokonta,3BCJF@33208|Metazoa,3CWTH@33213|Bilateria,41TVV@6656|Arthropoda,3SI8G@50557|Insecta,444F9@7088|Lepidoptera	33208|Metazoa	M	Component of the MICOS complex, a large protein complex of the mitochondrial inner membrane that plays crucial roles in the maintenance of crista junctions, inner membrane architecture, and formation of contact sites to the outer membrane	IMMT	GO:0000302,GO:0005575,GO:0005622,GO:0005623,GO:0005737,GO:0005739,GO:0005740,GO:0005743,GO:0005753,GO:0006873,GO:0006874,GO:0006875,GO:0006950,GO:0006979,GO:0006996,GO:0007005,GO:0007006,GO:0007007,GO:0008150,GO:0009266,GO:0009409,GO:0009628,GO:0009653,GO:0009987,GO:0016020,GO:0016021,GO:0016043,GO:0016469,GO:0019725,GO:0019866,GO:0030003,GO:0031090,GO:0031224,GO:0031300,GO:0031301,GO:0031304,GO:…	-	ko:K17785	-	-	-	-	ko00000,ko03029	-	-	-	Mitofilin
Egri002210.1	13037.EHJ77404	0	1854.7	KOG3607@1|root,KOG3607@2759|Eukaryota,38B6W@33154|Opisthokonta,3B9I0@33208|Metazoa,3CU5P@33213|Bilateria,41TIZ@6656|Arthropoda,3SHNC@50557|Insecta,444BM@7088|Lepidoptera	33208|Metazoa	O	Homologues of snake disintegrins	-	GO:0003674,GO:0003824,GO:0004175,GO:0004222,GO:0005488,GO:0005515,GO:0005575,GO:0006508,GO:0006509,GO:0006807,GO:0008150,GO:0008152,GO:0008233,GO:0008237,GO:0009987,GO:0016020,GO:0016021,GO:0016043,GO:0016787,GO:0019538,GO:0022607,GO:0031224,GO:0033619,GO:0042802,GO:0043170,GO:0043933,GO:0044085,GO:0044238,GO:0044425,GO:0051259,GO:0065003,GO:0070011,GO:0071704,GO:0071840,GO:0140096,GO:1901564	-	ko:K06835	-	-	-	-	ko00000,ko01000,ko01002,ko04516	-	-	-	ADAM_CR,Disintegrin,EGF_2,Pep_M12B_propep,Reprolysin
Egri002224.1	34740.HMEL010670-PA	2.8e-97	361.7	2AK5C@1|root,2S5DC@2759|Eukaryota,3A6GV@33154|Opisthokonta,3BTTZ@33208|Metazoa,3D9EK@33213|Bilateria,420FG@6656|Arthropoda,3SNHK@50557|Insecta,442AZ@7088|Lepidoptera	33208|Metazoa	S	Protein of unknown function (DUF1676)	-	GO:0005575,GO:0005623,GO:0005886,GO:0005887,GO:0016020,GO:0016021,GO:0031224,GO:0031226,GO:0044425,GO:0044459,GO:0044464,GO:0071944	-	-	-	-	-	-	-	-	-	-	DUF1676
Egri002242.1	34740.HMEL014464-PA	0	3622	28IQ9@1|root,2QR1D@2759|Eukaryota,38DXR@33154|Opisthokonta,3BDUZ@33208|Metazoa,3CX93@33213|Bilateria,41XT0@6656|Arthropoda,3SJ63@50557|Insecta,444EQ@7088|Lepidoptera	33208|Metazoa	S	huntingtin	HTT	GO:0000003,GO:0000050,GO:0000052,GO:0000132,GO:0000226,GO:0000278,GO:0001672,GO:0001704,GO:0001707,GO:0001839,GO:0001840,GO:0001932,GO:0002009,GO:0002039,GO:0002790,GO:0003002,GO:0003008,GO:0003674,GO:0005102,GO:0005488,GO:0005515,GO:0005522,GO:0005575,GO:0005622,GO:0005623,GO:0005634,GO:0005654,GO:0005737,GO:0005768,GO:0005770,GO:0005773,GO:0005776,GO:0005783,GO:0005794,GO:0005814,GO:0005815,GO:…	-	ko:K04533	ko05016,map05016	-	-	-	ko00000,ko00001,ko03019,ko03029,ko04131	-	-	-	DUF3652
Egri002266.1	7091.BGIBMGA002236-TA	8.6e-136	490.7	2CEBP@1|root,2QTCD@2759|Eukaryota,38GNY@33154|Opisthokonta,3BD7N@33208|Metazoa,3CR5M@33213|Bilateria,41UYP@6656|Arthropoda,3SG89@50557|Insecta,442WS@7088|Lepidoptera	33208|Metazoa	J	It is involved in the biological process described with negative regulation of transcription elongation from RNA polymerase II promoter	NELFA	GO:0000122,GO:0003674,GO:0003676,GO:0003682,GO:0003723,GO:0005488,GO:0005575,GO:0005622,GO:0005623,GO:0005634,GO:0005654,GO:0005737,GO:0005829,GO:0006139,GO:0006351,GO:0006354,GO:0006355,GO:0006357,GO:0006366,GO:0006368,GO:0006725,GO:0006807,GO:0007275,GO:0008023,GO:0008150,GO:0008152,GO:0009058,GO:0009059,GO:0009889,GO:0009890,GO:0009891,GO:0009892,GO:0009893,GO:0009987,GO:0010467,GO:0010468,GO:…	-	ko:K15179	-	-	-	-	ko00000,ko03021	-	-	-	-
Egri002278.1	7091.BGIBMGA012728-TA	7.6e-103	380.6	COG2272@1|root,KOG1516@2759|Eukaryota,39K9U@33154|Opisthokonta,3BC6J@33208|Metazoa,3CVMK@33213|Bilateria,42C8B@6656|Arthropoda,3SWWM@50557|Insecta,4429G@7088|Lepidoptera	33208|Metazoa	I	alpha/beta hydrolase fold	CEL	GO:0001523,GO:0003008,GO:0003674,GO:0003824,GO:0004620,GO:0004622,GO:0004771,GO:0004806,GO:0005488,GO:0005539,GO:0005575,GO:0005576,GO:0005615,GO:0005622,GO:0005623,GO:0005737,GO:0005783,GO:0005791,GO:0005794,GO:0005829,GO:0006066,GO:0006082,GO:0006464,GO:0006629,GO:0006631,GO:0006643,GO:0006665,GO:0006672,GO:0006706,GO:0006707,GO:0006720,GO:0006721,GO:0006807,GO:0006810,GO:0006869,GO:0007586,GO:…	3.1.1.13,3.1.1.3	ko:K07378,ko:K12298	ko00100,ko00561,ko01100,ko04514,ko04972,ko04975,map00100,map00561,map01100,map04514,map04972,map04975	M00098	R01462,R02250,R02687	RC00020,RC00037,RC00041,RC00055,RC00094,RC00523	ko00000,ko00001,ko00002,ko01000,ko04131,ko04147,ko04516	-	-	-	COesterase
Egri002293.1	7091.BGIBMGA009184-TA	1e-75	292	COG4870@1|root,KOG1543@2759|Eukaryota,38WG9@33154|Opisthokonta,3BF0D@33208|Metazoa,3D1IU@33213|Bilateria,41Y6B@6656|Arthropoda,3SI7I@50557|Insecta,448AB@7088|Lepidoptera	33208|Metazoa	O	Papain family cysteine protease	-	-	-	-	-	-	-	-	-	-	-	-	Inhibitor_I29,Peptidase_C1
Egri002303.1	7425.NV30855-PA	6.7e-13	82	2D0P4@1|root,2SEVG@2759|Eukaryota,38ZFV@33154|Opisthokonta,3BWC6@33208|Metazoa,3DR64@33213|Bilateria,427BH@6656|Arthropoda,3SX5N@50557|Insecta,46MRB@7399|Hymenoptera	33208|Metazoa	-	-	-	-	-	-	-	-	-	-	-	-	-	-	-
Egri002308.1	-	-	-	-	33208|Metazoa	-	unknown protein	-	-	-	-	-	-	-	-	-	-	-	-	-
Egri002311.1	13037.EHJ67005	7e-126	457.6	KOG0396@1|root,KOG0396@2759|Eukaryota,38BDG@33154|Opisthokonta,3BGIH@33208|Metazoa,3CVY8@33213|Bilateria,41W3D@6656|Arthropoda,3SJAN@50557|Insecta,444P4@7088|Lepidoptera	33208|Metazoa	S	Lissencephaly type-1-like homology motif	MAEA	GO:0002262,GO:0002376,GO:0002520,GO:0003674,GO:0003779,GO:0005488,GO:0005515,GO:0005575,GO:0005622,GO:0005623,GO:0005634,GO:0005654,GO:0005737,GO:0005819,GO:0005826,GO:0005856,GO:0005886,GO:0005887,GO:0005938,GO:0006508,GO:0006511,GO:0006807,GO:0006996,GO:0007010,GO:0007155,GO:0007275,GO:0007346,GO:0008092,GO:0008150,GO:0008152,GO:0009056,GO:0009057,GO:0009987,GO:0010498,GO:0010941,GO:0015629,GO:…	-	ko:K18624	-	-	-	-	ko00000,ko04812	-	-	-	CLTH
Egri002320.1	7091.BGIBMGA010830-TA	2.2e-78	300.1	KOG3607@1|root,KOG3607@2759|Eukaryota,38B6W@33154|Opisthokonta,3B9I0@33208|Metazoa,3CU5P@33213|Bilateria,41TIZ@6656|Arthropoda,3SHNC@50557|Insecta,444BM@7088|Lepidoptera	33208|Metazoa	O	Homologues of snake disintegrins	-	GO:0003674,GO:0003824,GO:0004175,GO:0004222,GO:0005488,GO:0005515,GO:0005575,GO:0006508,GO:0006509,GO:0006807,GO:0008150,GO:0008152,GO:0008233,GO:0008237,GO:0009987,GO:0016020,GO:0016021,GO:0016043,GO:0016787,GO:0019538,GO:0022607,GO:0031224,GO:0033619,GO:0042802,GO:0043170,GO:0043933,GO:0044085,GO:0044238,GO:0044425,GO:0051259,GO:0065003,GO:0070011,GO:0071704,GO:0071840,GO:0140096,GO:1901564	-	ko:K06835	-	-	-	-	ko00000,ko01000,ko01002,ko04516	-	-	-	ADAM_CR,Disintegrin,EGF_2,Pep_M12B_propep,Reprolysin
Egri002342.1	7091.BGIBMGA002273-TA	0	1157.9	28JXR@1|root,2QSC1@2759|Eukaryota,39BF5@33154|Opisthokonta,3BBXR@33208|Metazoa,3CX7M@33213|Bilateria,41WVS@6656|Arthropoda,3SJFU@50557|Insecta,443QT@7088|Lepidoptera	33208|Metazoa	S	negative regulation of ATF6-mediated unfolded protein response	WFS1	GO:0000122,GO:0000302,GO:0001306,GO:0001655,GO:0001822,GO:0003008,GO:0003014,GO:0003091,GO:0003674,GO:0005488,GO:0005515,GO:0005516,GO:0005575,GO:0005622,GO:0005623,GO:0005737,GO:0005783,GO:0005788,GO:0005789,GO:0006355,GO:0006357,GO:0006457,GO:0006464,GO:0006508,GO:0006511,GO:0006807,GO:0006873,GO:0006874,GO:0006875,GO:0006950,GO:0006979,GO:0006983,GO:0006984,GO:0006986,GO:0007154,GO:0007165,GO:…	-	ko:K14020	ko04141,map04141	-	-	-	ko00000,ko00001	-	-	-	-
Egri002354.1	121225.PHUM552580-PA	7.5e-48	198	KOG1075@1|root,KOG1075@2759|Eukaryota,39X6K@33154|Opisthokonta,3BK4A@33208|Metazoa,3CYZ9@33213|Bilateria,41X3S@6656|Arthropoda,3SHIN@50557|Insecta,3EDM0@33342|Paraneoptera	33208|Metazoa	S	reverse transcriptase	-	-	-	-	-	-	-	-	-	-	-	-	RVT_1
Egri002381.1	-	-	-	-	33208|Metazoa	-	unknown protein	-	-	-	-	-	-	-	-	-	-	-	-	-
Egri002384.1	7091.BGIBMGA010306-TA	1.8e-65	256.9	COG5640@1|root,KOG3627@2759|Eukaryota,3A0KD@33154|Opisthokonta,3BPQ8@33208|Metazoa,3D6YX@33213|Bilateria,41YTA@6656|Arthropoda,3SKWZ@50557|Insecta	33208|Metazoa	O	serine-type endopeptidase activity. It is involved in the biological process described with proteolysis	CLIPC1	GO:0003674,GO:0003824,GO:0004175,GO:0004252,GO:0006508,GO:0006807,GO:0006950,GO:0008150,GO:0008152,GO:0008233,GO:0008236,GO:0009987,GO:0016787,GO:0017171,GO:0019538,GO:0033554,GO:0034976,GO:0043170,GO:0044238,GO:0050896,GO:0051716,GO:0070011,GO:0071704,GO:0140096,GO:1901564	-	-	-	-	-	-	-	-	-	-	Trypsin
Egri002429.1	7091.BGIBMGA005421-TA	6.7e-15	88.2	2BVKN@1|root,2SE3G@2759|Eukaryota,3ACYD@33154|Opisthokonta,3BVIA@33208|Metazoa,3DCNH@33213|Bilateria,421TG@6656|Arthropoda,3SQ58@50557|Insecta,4480J@7088|Lepidoptera	33208|Metazoa	S	neuropeptide signaling pathway	-	-	-	-	-	-	-	-	-	-	-	-	-
Egri002432.1	34740.HMEL011929-PA	1.3e-150	539.7	COG0172@1|root,KOG2509@2759|Eukaryota,38HQ3@33154|Opisthokonta,3BEZP@33208|Metazoa,3D1UE@33213|Bilateria,41W2Y@6656|Arthropoda,3SJUA@50557|Insecta,447AN@7088|Lepidoptera	33208|Metazoa	J	tRNA synthetase class II core domain (G, H, P, S and T)	SARS2	GO:0000166,GO:0000959,GO:0003674,GO:0003824,GO:0004812,GO:0004828,GO:0005488,GO:0005524,GO:0005575,GO:0005622,GO:0005623,GO:0005737,GO:0005739,GO:0005759,GO:0006082,GO:0006139,GO:0006399,GO:0006412,GO:0006418,GO:0006434,GO:0006518,GO:0006520,GO:0006725,GO:0006807,GO:0008144,GO:0008150,GO:0008152,GO:0009058,GO:0009059,GO:0009987,GO:0010467,GO:0016070,GO:0016874,GO:0016875,GO:0017076,GO:0019538,GO:…	6.1.1.11	ko:K01875	ko00970,map00970	M00359,M00360	R03662,R08218	RC00055,RC00523	ko00000,ko00001,ko00002,ko01000,ko01007,ko03016	-	-	-	Seryl_tRNA_N,tRNA-synt_2b
Egri002517.1	7091.BGIBMGA014271-TA	7.1e-214	750	COG0513@1|root,KOG0346@2759|Eukaryota,38EDC@33154|Opisthokonta,3B9M6@33208|Metazoa,3CUFV@33213|Bilateria,41WZE@6656|Arthropoda,3SHRK@50557|Insecta,444CZ@7088|Lepidoptera	33208|Metazoa	A	DEAD-like helicases superfamily	DDX56	GO:0003674,GO:0003724,GO:0003824,GO:0004004,GO:0004386,GO:0005575,GO:0005622,GO:0005623,GO:0005634,GO:0005730,GO:0005737,GO:0006139,GO:0006364,GO:0006396,GO:0006725,GO:0006807,GO:0007275,GO:0007399,GO:0008026,GO:0008150,GO:0008152,GO:0008186,GO:0009987,GO:0010467,GO:0010501,GO:0010720,GO:0010975,GO:0010976,GO:0016070,GO:0016072,GO:0016462,GO:0016787,GO:0016817,GO:0016818,GO:0016887,GO:0017111,GO:…	3.6.4.13	ko:K14810	-	-	-	-	ko00000,ko01000,ko03009	-	-	-	DEAD,Helicase_C
Egri002541.1	7091.BGIBMGA014242-TA	4.2e-175	621.7	KOG2532@1|root,KOG2532@2759|Eukaryota,38CXA@33154|Opisthokonta,3BG67@33208|Metazoa,3D1CY@33213|Bilateria,41XS1@6656|Arthropoda,3SI50@50557|Insecta	33208|Metazoa	G	It is involved in the biological process described with transmembrane transport	-	GO:0001666,GO:0003002,GO:0003674,GO:0005215,GO:0005575,GO:0005623,GO:0005886,GO:0006810,GO:0006811,GO:0006820,GO:0006950,GO:0007275,GO:0007389,GO:0007444,GO:0007447,GO:0007450,GO:0008150,GO:0009628,GO:0009888,GO:0009953,GO:0016020,GO:0016021,GO:0022857,GO:0031224,GO:0032501,GO:0032502,GO:0035220,GO:0035222,GO:0035295,GO:0036293,GO:0044425,GO:0044464,GO:0048190,GO:0048513,GO:0048731,GO:0048856,GO:…	-	ko:K12301	ko04142,map04142	-	-	-	ko00000,ko00001,ko02000	2.A.1.14.10	-	-	MFS_1
Egri002558.1	7091.BGIBMGA004260-TA	1.3e-28	133.7	28PUT@1|root,2QWHD@2759|Eukaryota,38EA4@33154|Opisthokonta,3BMU4@33208|Metazoa,3CZSB@33213|Bilateria,420QI@6656|Arthropoda,3SP2M@50557|Insecta,448GI@7088|Lepidoptera	33208|Metazoa	S	Transposase IS4	-	-	-	-	-	-	-	-	-	-	-	-	DDE_Tnp_1_7,Tnp_zf-ribbon_2
Egri002566.1	7091.BGIBMGA007344-TA	1.9e-16	91.7	COG0814@1|root,KOG1305@2759|Eukaryota,38RV5@33154|Opisthokonta,3BDWT@33208|Metazoa,3CX0V@33213|Bilateria,41UWF@6656|Arthropoda,3SHDH@50557|Insecta,4462M@7088|Lepidoptera	33208|Metazoa	E	Transmembrane amino acid transporter protein	SLC38A9	GO:0000323,GO:0001101,GO:0003333,GO:0003674,GO:0005215,GO:0005342,GO:0005575,GO:0005622,GO:0005623,GO:0005634,GO:0005654,GO:0005737,GO:0005764,GO:0005765,GO:0005768,GO:0005770,GO:0005773,GO:0005774,GO:0006810,GO:0006811,GO:0006820,GO:0006865,GO:0007049,GO:0007050,GO:0008150,GO:0008509,GO:0008514,GO:0009719,GO:0009894,GO:0009966,GO:0009967,GO:0009987,GO:0010033,GO:0010243,GO:0010506,GO:0010646,GO:…	-	ko:K14995	ko04150,map04150	-	-	-	ko00000,ko00001,ko02000	2.A.18.6	-	-	Aa_trans
Egri002589.1	34740.HMEL017124-PA	9.9e-22	110.5	29KYA@1|root,2RU7K@2759|Eukaryota,3925C@33154|Opisthokonta,3C7K5@33208|Metazoa,3DNKI@33213|Bilateria,42BAH@6656|Arthropoda,3SU9R@50557|Insecta,44AU8@7088|Lepidoptera	33208|Metazoa	S	PIG-X / PBN1	-	-	-	-	-	-	-	-	-	-	-	-	-
Egri002603.1	13037.EHJ72961	0	2126.7	COG0151@1|root,COG0299@1|root,KOG0237@2759|Eukaryota,KOG3076@2759|Eukaryota,38BPB@33154|Opisthokonta,3BDXA@33208|Metazoa,3CXAA@33213|Bilateria,41VJ7@6656|Arthropoda,3SGZ3@50557|Insecta,442PG@7088|Lepidoptera	33208|Metazoa	F	It is involved in the biological process described with purine nucleobase biosynthetic process	GART	GO:0001505,GO:0003674,GO:0003824,GO:0004637,GO:0004641,GO:0004644,GO:0005575,GO:0005622,GO:0005623,GO:0005737,GO:0005829,GO:0006082,GO:0006139,GO:0006144,GO:0006163,GO:0006164,GO:0006188,GO:0006189,GO:0006520,GO:0006544,GO:0006575,GO:0006725,GO:0006732,GO:0006753,GO:0006760,GO:0006793,GO:0006796,GO:0006807,GO:0008150,GO:0008152,GO:0009058,GO:0009069,GO:0009108,GO:0009112,GO:0009113,GO:0009117,GO:…	2.1.2.2,6.3.3.1,6.3.4.13	ko:K11787	ko00230,ko00670,ko01100,ko01110,ko01130,ko01523,map00230,map00670,map01100,map01110,map01130,map01523	M00048	R04144,R04208,R04325,R04326	RC00026,RC00090,RC00166,RC00197,RC01100,RC01128	ko00000,ko00001,ko00002,ko01000	-	-	-	AIRS,AIRS_C,Formyl_trans_N,GARS_A,GARS_C,GARS_N
Egri002621.1	7091.BGIBMGA004260-TA	1.1e-44	185.7	28PUT@1|root,2QWHD@2759|Eukaryota,38EA4@33154|Opisthokonta,3BMU4@33208|Metazoa,3CZSB@33213|Bilateria,420QI@6656|Arthropoda,3SP2M@50557|Insecta,448GI@7088|Lepidoptera	33208|Metazoa	S	Transposase IS4	-	-	-	-	-	-	-	-	-	-	-	-	DDE_Tnp_1_7,Tnp_zf-ribbon_2
Egri002633.1	121225.PHUM540510-PA	6.3e-69	270	COG1204@1|root,COG1644@1|root,KOG0952@2759|Eukaryota,KOG3497@2759|Eukaryota,38FIN@33154|Opisthokonta,3B9KD@33208|Metazoa,3CWXZ@33213|Bilateria,41XTD@6656|Arthropoda,3SKQ0@50557|Insecta,3E88T@33342|Paraneoptera	33208|Metazoa	A	ATP-dependent DNA helicase	HFM1	GO:0000003,GO:0000280,GO:0000712,GO:0003674,GO:0003724,GO:0003824,GO:0004004,GO:0004386,GO:0005575,GO:0005622,GO:0005623,GO:0005634,GO:0005730,GO:0005737,GO:0006139,GO:0006259,GO:0006310,GO:0006725,GO:0006807,GO:0006996,GO:0007049,GO:0007059,GO:0007127,GO:0007131,GO:0008026,GO:0008150,GO:0008152,GO:0008186,GO:0009987,GO:0010501,GO:0016043,GO:0016070,GO:0016462,GO:0016787,GO:0016817,GO:0016818,GO:…	3.6.4.12	ko:K15271	-	-	-	-	ko00000,ko01000,ko03400	-	-	-	DEAD,Helicase_C,Sec63
Egri002642.1	13037.EHJ77007	1.2e-169	603.6	KOG1471@1|root,KOG1471@2759|Eukaryota,38H26@33154|Opisthokonta,3BFRV@33208|Metazoa,3CR81@33213|Bilateria,41TU3@6656|Arthropoda,3SIRT@50557|Insecta,445WT@7088|Lepidoptera	33208|Metazoa	I	It is involved in the biological process described with transport	SEC14L1	GO:0001817,GO:0002682,GO:0002683,GO:0002697,GO:0002698,GO:0002831,GO:0002832,GO:0003674,GO:0005102,GO:0005488,GO:0005515,GO:0005575,GO:0005622,GO:0005623,GO:0005634,GO:0005654,GO:0005737,GO:0005739,GO:0005829,GO:0006810,GO:0006811,GO:0006812,GO:0006836,GO:0008150,GO:0009966,GO:0009968,GO:0010646,GO:0010648,GO:0015695,GO:0015696,GO:0015871,GO:0023051,GO:0023057,GO:0031347,GO:0031348,GO:0031974,GO:…	-	-	-	-	-	-	-	-	-	-	CRAL_TRIO,CRAL_TRIO_N,PRELI
Egri002663.1	13037.EHJ67074	3.1e-126	458.8	KOG1382@1|root,KOG1382@2759|Eukaryota,38GUJ@33154|Opisthokonta,3BC3S@33208|Metazoa,3CVYV@33213|Bilateria,41YMM@6656|Arthropoda,3T0ZA@50557|Insecta,448KF@7088|Lepidoptera	33208|Metazoa	S	Histidine phosphatase superfamily (branch 2)	MINPP1	GO:0001503,GO:0003674,GO:0003824,GO:0003993,GO:0004446,GO:0004721,GO:0005575,GO:0005622,GO:0005623,GO:0005737,GO:0005783,GO:0005788,GO:0006066,GO:0006082,GO:0006464,GO:0006470,GO:0006793,GO:0006796,GO:0006797,GO:0006807,GO:0007154,GO:0007165,GO:0007275,GO:0008150,GO:0008152,GO:0009888,GO:0009987,GO:0012505,GO:0016311,GO:0016787,GO:0016788,GO:0016791,GO:0019538,GO:0019637,GO:0019751,GO:0023052,GO:…	3.1.3.62,3.1.3.80	ko:K03103	ko00010,ko00562,ko01100,map00010,map00562,map01100	-	R03434,R09532	RC00017,RC00078	ko00000,ko00001,ko01000	-	-	-	His_Phos_2
Egri002672.1	34740.HMEL017131-PA	3.4e-110	405.2	2E3WB@1|root,2SAW0@2759|Eukaryota,3AAWY@33154|Opisthokonta,3BV83@33208|Metazoa,3DBSZ@33213|Bilateria,420XA@6656|Arthropoda,3SP8J@50557|Insecta,448M1@7088|Lepidoptera	33208|Metazoa	I	7tm Odorant receptor	GPROR40	GO:0003008,GO:0003674,GO:0004888,GO:0004984,GO:0005488,GO:0005549,GO:0005575,GO:0005623,GO:0005886,GO:0007154,GO:0007165,GO:0007600,GO:0007606,GO:0007608,GO:0007610,GO:0007635,GO:0008104,GO:0008150,GO:0009593,GO:0009987,GO:0016020,GO:0016021,GO:0023052,GO:0030425,GO:0031224,GO:0031252,GO:0031253,GO:0031256,GO:0032501,GO:0032589,GO:0032590,GO:0033036,GO:0036477,GO:0038023,GO:0042048,GO:0042221,GO:…	-	ko:K08471	-	-	-	-	ko00000,ko04030	-	-	-	7tm_6
Egri002676.1	34740.HMEL015366-PA	9.2e-23	114.4	2D4RJ@1|root,2SW15@2759|Eukaryota,3AVMB@33154|Opisthokonta,3C412@33208|Metazoa,3DKTS@33213|Bilateria,42407@6656|Arthropoda	33208|Metazoa	-	-	-	-	-	-	-	-	-	-	-	-	-	-	-
Egri002686.1	-	-	-	-	33208|Metazoa	-	unknown protein	-	-	-	-	-	-	-	-	-	-	-	-	-
Egri002708.1	7091.BGIBMGA005389-TA	1.2e-262	912.1	KOG2532@1|root,KOG2532@2759|Eukaryota,38CXA@33154|Opisthokonta,3BBSD@33208|Metazoa,3CR7D@33213|Bilateria,41THY@6656|Arthropoda,3SKJN@50557|Insecta,441IM@7088|Lepidoptera	33208|Metazoa	G	Major Facilitator Superfamily	-	GO:0003674,GO:0005215,GO:0005575,GO:0005623,GO:0005886,GO:0006810,GO:0006811,GO:0006820,GO:0008150,GO:0016020,GO:0016021,GO:0022857,GO:0031224,GO:0044425,GO:0044464,GO:0051179,GO:0051234,GO:0055085,GO:0071944	-	ko:K08193,ko:K12301	ko04142,map04142	-	-	-	ko00000,ko00001,ko02000	2.A.1.14,2.A.1.14.10	-	-	MFS_1
Egri002759.1	13037.EHJ73598	2.6e-29	136	COG2801@1|root,KOG0017@2759|Eukaryota,38VNK@33154|Opisthokonta,3CB3V@33208|Metazoa,3DSCG@33213|Bilateria,428FM@6656|Arthropoda,3SSDK@50557|Insecta,44A45@7088|Lepidoptera	33208|Metazoa	L	gag-polypeptide of LTR copia-type	-	-	-	-	-	-	-	-	-	-	-	-	Retrotran_gag_2
Egri002781.1	34740.HMEL017115-PA	1.1e-117	429.9	KOG1583@1|root,KOG1583@2759|Eukaryota,38FUF@33154|Opisthokonta,3B9CM@33208|Metazoa,3CXXC@33213|Bilateria,41XCV@6656|Arthropoda,3SGFB@50557|Insecta,443PY@7088|Lepidoptera	33208|Metazoa	G	UAA transporter family	SLC35B4	GO:0000139,GO:0003674,GO:0005215,GO:0005338,GO:0005457,GO:0005462,GO:0005464,GO:0005575,GO:0005622,GO:0005623,GO:0005737,GO:0005783,GO:0005789,GO:0005794,GO:0005795,GO:0005797,GO:0006029,GO:0006109,GO:0006111,GO:0006464,GO:0006486,GO:0006493,GO:0006807,GO:0006810,GO:0006811,GO:0006820,GO:0008150,GO:0008152,GO:0008509,GO:0008514,GO:0009058,GO:0009059,GO:0009100,GO:0009101,GO:0009889,GO:0009987,GO:…	-	ko:K15278	-	-	-	-	ko00000,ko02000	2.A.7.10	-	-	UAA
Egri002802.1	34740.HMEL011928-PA	0	1204.1	COG1094@1|root,COG1112@1|root,KOG1807@2759|Eukaryota,KOG2874@2759|Eukaryota	33208|Metazoa	J	rRNA processing	KRR1	GO:0000447,GO:0000460,GO:0000462,GO:0000466,GO:0000469,GO:0000478,GO:0000479,GO:0003674,GO:0003676,GO:0003723,GO:0003824,GO:0004386,GO:0005488,GO:0005575,GO:0005576,GO:0005622,GO:0005623,GO:0005634,GO:0005654,GO:0005730,GO:0005737,GO:0006139,GO:0006325,GO:0006342,GO:0006355,GO:0006364,GO:0006396,GO:0006725,GO:0006807,GO:0006996,GO:0008150,GO:0008152,GO:0009889,GO:0009890,GO:0009892,GO:0009987,GO:…	3.6.4.13	ko:K06961,ko:K11701,ko:K12862	ko03040,map03040	M00353,M00355	-	-	ko00000,ko00001,ko00002,ko01000,ko03009,ko03036,ko03041,ko03400	-	-	-	AAA_11,AAA_12
Egri002852.1	13037.EHJ75873	2.3e-157	563.9	KOG1008@1|root,KOG1008@2759|Eukaryota,38BEP@33154|Opisthokonta,3BBBG@33208|Metazoa,3D36K@33213|Bilateria,41XJ0@6656|Arthropoda,3SIF3@50557|Insecta,446A0@7088|Lepidoptera	33208|Metazoa	S	Zinc-ribbon like family	MIOS	GO:0000003,GO:0000323,GO:0001674,GO:0001709,GO:0003006,GO:0005575,GO:0005622,GO:0005623,GO:0005634,GO:0005654,GO:0005737,GO:0005764,GO:0005765,GO:0005767,GO:0005773,GO:0005774,GO:0005776,GO:0005829,GO:0006139,GO:0006259,GO:0006281,GO:0006302,GO:0006725,GO:0006807,GO:0006950,GO:0006974,GO:0007154,GO:0007276,GO:0007281,GO:0007292,GO:0007293,GO:0008104,GO:0008150,GO:0008152,GO:0008361,GO:0009267,GO:…	-	ko:K20407	ko04150,map04150	-	-	-	ko00000,ko00001	-	-	-	zinc_ribbon_16
Egri002887.1	13037.EHJ63607	4.7e-98	365.2	2CMHW@1|root,2QQDD@2759|Eukaryota,38HAZ@33154|Opisthokonta,3BCWR@33208|Metazoa,3CXQD@33213|Bilateria,42107@6656|Arthropoda,3SWYC@50557|Insecta,442IY@7088|Lepidoptera	33208|Metazoa	S	Sperm tail	-	-	-	-	-	-	-	-	-	-	-	-	Chitin_bind_4,NYD-SP28
Egri002918.1	13037.EHJ72959	2.4e-226	793.1	KOG0522@1|root,KOG0522@2759|Eukaryota,38G1Z@33154|Opisthokonta,3BBQP@33208|Metazoa,3CTR0@33213|Bilateria,41XFC@6656|Arthropoda,3SIB7@50557|Insecta,445PE@7088|Lepidoptera	33208|Metazoa	S	GPCR-chaperone	ANKRD13D	GO:0005575,GO:0005622,GO:0005623,GO:0005737,GO:0005768,GO:0005769,GO:0005770,GO:0005886,GO:0012505,GO:0016020,GO:0031410,GO:0031982,GO:0043226,GO:0043227,GO:0043229,GO:0043231,GO:0044424,GO:0044444,GO:0044464,GO:0071944,GO:0097708	-	ko:K21437	-	-	-	-	ko00000,ko04131	-	-	-	Ank_2,Ank_4,Ank_5,GPCR_chapero_1
Egri004648.1	34740.HMEL014216-PA	1.3e-128	466.8	KOG2816@1|root,KOG2816@2759|Eukaryota,39VY0@33154|Opisthokonta,3BMCN@33208|Metazoa,3D0H7@33213|Bilateria,41YD6@6656|Arthropoda,3SGUN@50557|Insecta,4483H@7088|Lepidoptera	33208|Metazoa	S	Major Facilitator Superfamily	-	-	-	ko:K14613,ko:K17917,ko:K20840	ko01523,ko04144,map01523,map04144	-	-	-	ko00000,ko00001,ko02000,ko04131	2.A.1.50.1,2.A.1.50.3,2.A.1.50.4	-	-	MFS_1
Egri004739.1	13037.EHJ70870	1.2e-13	82.8	KOG2816@1|root,KOG2816@2759|Eukaryota,39VY0@33154|Opisthokonta,3BMCN@33208|Metazoa,3D0H7@33213|Bilateria,41YD6@6656|Arthropoda,3SGUN@50557|Insecta,4483H@7088|Lepidoptera	33208|Metazoa	S	Major Facilitator Superfamily	-	-	-	ko:K14613,ko:K17917,ko:K20840	ko01523,ko04144,map01523,map04144	-	-	-	ko00000,ko00001,ko02000,ko04131	2.A.1.50.1,2.A.1.50.3,2.A.1.50.4	-	-	MFS_1
Egri005645.1	34740.HMEL004923-PA	2.3e-38	167.2	2FBQ8@1|root,2TCXY@2759|Eukaryota,398IQ@33154|Opisthokonta,3CCSG@33208|Metazoa,3DU33@33213|Bilateria,42BKA@6656|Arthropoda,3T157@50557|Insecta,449N0@7088|Lepidoptera	33208|Metazoa	-	-	-	-	-	-	-	-	-	-	-	-	-	-	-
Egri005664.1	34740.HMEL004920-PA	2.9e-13	83.2	2FB97@1|root,2TCGP@2759|Eukaryota,397ZY@33154|Opisthokonta,3CC90@33208|Metazoa,3DTIZ@33213|Bilateria,42C60@6656|Arthropoda,3STX5@50557|Insecta,44A7T@7088|Lepidoptera	33208|Metazoa	S	Zinc finger, C2H2 type	-	-	-	-	-	-	-	-	-	-	-	-	zf-C2H2
Egri005706.1	-	-	-	-	33208|Metazoa	-	unknown protein	-	-	-	-	-	-	-	-	-	-	-	-	-
Egri005710.1	13037.EHJ70806	1.3e-137	496.5	KOG0685@1|root,KOG0685@2759|Eukaryota,38DWW@33154|Opisthokonta,3BD3W@33208|Metazoa,3E4MH@33213|Bilateria,41VUE@6656|Arthropoda,3SJ1C@50557|Insecta,446BJ@7088|Lepidoptera	33208|Metazoa	H	Flavin containing amine oxidoreductase	-	-	1.5.3.16	ko:K12259	ko00330,ko00410,map00330,map00410	-	R09076	RC00053,RC00225	ko00000,ko00001,ko01000	-	-	-	Amino_oxidase
Egri005751.1	13037.EHJ66709	6.4e-68	266.5	KOG1721@1|root,KOG1721@2759|Eukaryota,38W5Y@33154|Opisthokonta,3C6FC@33208|Metazoa,3DMCG@33213|Bilateria,426Q4@6656|Arthropoda,3SYXW@50557|Insecta,4486R@7088|Lepidoptera	33208|Metazoa	S	zinc finger	-	-	-	-	-	-	-	-	-	-	-	-	-
Egri005753.1	-	-	-	-	33208|Metazoa	-	unknown protein	-	-	-	-	-	-	-	-	-	-	-	-	-
Egri005759.1	13037.EHJ75752	3.2e-143	515.8	2F8PX@1|root,2T9UG@2759|Eukaryota,394KI@33154|Opisthokonta,3C9NI@33208|Metazoa,3DQSZ@33213|Bilateria,426ZN@6656|Arthropoda,3SWR8@50557|Insecta,441F7@7088|Lepidoptera	33208|Metazoa	-	-	-	-	-	-	-	-	-	-	-	-	-	-	-
Egri005760.1	34740.HMEL004923-PA	7.1e-40	172.2	2FBQ8@1|root,2TCXY@2759|Eukaryota,398IQ@33154|Opisthokonta,3CCSG@33208|Metazoa,3DU33@33213|Bilateria,42BKA@6656|Arthropoda,3T157@50557|Insecta,449N0@7088|Lepidoptera	33208|Metazoa	-	-	-	-	-	-	-	-	-	-	-	-	-	-	-
Egri005767.1	7091.BGIBMGA011891-TA	3e-114	419.5	COG0476@1|root,KOG2017@2759|Eukaryota,38E2S@33154|Opisthokonta,3BETE@33208|Metazoa,3D0E8@33213|Bilateria,41XV6@6656|Arthropoda,3SIA1@50557|Insecta,4469P@7088|Lepidoptera	33208|Metazoa	H	Rhodanese Homology Domain	MOCS3	GO:0002097,GO:0002098,GO:0002143,GO:0003674,GO:0003824,GO:0004792,GO:0005575,GO:0005622,GO:0005623,GO:0005737,GO:0005829,GO:0006139,GO:0006163,GO:0006396,GO:0006399,GO:0006400,GO:0006464,GO:0006725,GO:0006732,GO:0006753,GO:0006777,GO:0006793,GO:0006796,GO:0006807,GO:0008033,GO:0008150,GO:0008152,GO:0008641,GO:0009058,GO:0009108,GO:0009116,GO:0009117,GO:0009119,GO:0009141,GO:0009144,GO:0009150,GO:…	2.7.7.80,2.8.1.11	ko:K11996	ko04122,map04122	-	R07459,R07461	RC00043	ko00000,ko00001,ko01000,ko03016,ko04121	-	-	-	Rhodanese,ThiF
Egri005820.1	7070.TC015886-PA	0.00069	52.4	COG2801@1|root,KOG0017@2759|Eukaryota,39ZQV@33154|Opisthokonta,3BIZ8@33208|Metazoa,3D69X@33213|Bilateria,42CS4@6656|Arthropoda,3T05B@50557|Insecta	33208|Metazoa	L	Reverse transcriptase (RNA-dependent DNA polymerase)	-	-	-	-	-	-	-	-	-	-	-	-	Phage_integrase,RVT_1
Egri005840.1	7091.BGIBMGA010988-TA	7.4e-156	557.4	COG2272@1|root,KOG1516@2759|Eukaryota,39WA5@33154|Opisthokonta,3BKGF@33208|Metazoa,3D32J@33213|Bilateria,41W1E@6656|Arthropoda,3SJAR@50557|Insecta,4496V@7088|Lepidoptera	33208|Metazoa	G	alpha/beta hydrolase fold	-	-	3.1.1.8	ko:K01050	-	-	-	-	ko00000,ko01000	-	-	-	COesterase
Egri005872.1	-	-	-	-	33208|Metazoa	-	unknown protein	-	-	-	-	-	-	-	-	-	-	-	-	-
Egri005886.1	13037.EHJ74268	9.5e-138	498	2CI3E@1|root,2QPSN@2759|Eukaryota,39W62@33154|Opisthokonta,3BFJK@33208|Metazoa,3D49E@33213|Bilateria,41VI6@6656|Arthropoda,3SGVN@50557|Insecta,442AI@7088|Lepidoptera	33208|Metazoa	-	-	-	-	-	ko:K17254	-	-	-	-	ko00000,ko04147	-	-	-	PH
Egri005891.1	34740.HMEL004923-PA	2.3e-38	167.2	2FBQ8@1|root,2TCXY@2759|Eukaryota,398IQ@33154|Opisthokonta,3CCSG@33208|Metazoa,3DU33@33213|Bilateria,42BKA@6656|Arthropoda,3T157@50557|Insecta,449N0@7088|Lepidoptera	33208|Metazoa	-	-	-	-	-	-	-	-	-	-	-	-	-	-	-
Egri005905.1	-	-	-	-	33208|Metazoa	-	unknown protein	-	-	-	-	-	-	-	-	-	-	-	-	-
Egri005951.1	13037.EHJ75749	5.3e-05	56.2	2F6SS@1|root,2T7V4@2759|Eukaryota,3928B@33154|Opisthokonta,3C7NT@33208|Metazoa,3DNP9@33213|Bilateria,424YY@6656|Arthropoda,3SUDX@50557|Insecta,44AZ0@7088|Lepidoptera	33208|Metazoa	-	-	-	-	-	-	-	-	-	-	-	-	-	-	-
Egri005956.1	34740.HMEL010818-PA	4.4e-24	118.6	2D8VP@1|root,2TBQ8@2759|Eukaryota,3970E@33154|Opisthokonta,3CBBS@33208|Metazoa,3DSKY@33213|Bilateria,428QC@6656|Arthropoda,3SY6E@50557|Insecta,446SD@7088|Lepidoptera	33208|Metazoa	T	Pheromone biosynthesis activating neuropeptide (PBAN)	-	GO:0003674,GO:0005102,GO:0005179,GO:0005184,GO:0005488,GO:0005515,GO:0005575,GO:0005576,GO:0007154,GO:0007165,GO:0007186,GO:0007218,GO:0008150,GO:0009966,GO:0009987,GO:0010469,GO:0010646,GO:0016084,GO:0023051,GO:0023052,GO:0030545,GO:0048018,GO:0048583,GO:0050789,GO:0050794,GO:0050896,GO:0051716,GO:0065007,GO:0065009,GO:0098772	-	-	-	-	-	-	-	-	-	-	PBAN
Egri005963.1	-	-	-	-	33208|Metazoa	-	unknown protein	-	-	-	-	-	-	-	-	-	-	-	-	-
Egri006003.1	7091.BGIBMGA001789-TA	7.9e-149	535	COG2940@1|root,KOG1084@2759|Eukaryota,39S9P@33154|Opisthokonta,3BDTZ@33208|Metazoa,3D24B@33213|Bilateria,41VKG@6656|Arthropoda,3SFY0@50557|Insecta,441A3@7088|Lepidoptera	33208|Metazoa	K	Zinc ion binding	G2E3	GO:0000003,GO:0000209,GO:0001654,GO:0001673,GO:0001701,GO:0001824,GO:0003006,GO:0003674,GO:0003824,GO:0004842,GO:0005488,GO:0005515,GO:0005575,GO:0005622,GO:0005623,GO:0005634,GO:0005694,GO:0005700,GO:0005737,GO:0005829,GO:0006464,GO:0006807,GO:0007275,GO:0007276,GO:0007281,GO:0007283,GO:0007423,GO:0007530,GO:0007538,GO:0007542,GO:0008150,GO:0008152,GO:0008283,GO:0009790,GO:0009792,GO:0009893,GO:…	2.3.2.26	ko:K22371	-	-	-	-	ko00000,ko01000,ko04121	-	-	-	HECT,zf-HC5HC2H
Egri006016.1	13037.EHJ75321	2e-54	218.8	KOG1721@1|root,KOG1721@2759|Eukaryota,396JQ@33154|Opisthokonta,3CAY9@33208|Metazoa,3DS6Q@33213|Bilateria,428AN@6656|Arthropoda,3SXWP@50557|Insecta,44606@7088|Lepidoptera	33208|Metazoa	S	Zinc finger, C2H2 type	-	-	-	-	-	-	-	-	-	-	-	-	zf-C2H2
Egri006025.1	7091.BGIBMGA011732-TA	0	1075.8	COG5640@1|root,KOG3627@2759|Eukaryota,39VBV@33154|Opisthokonta,3BJZ3@33208|Metazoa,3D166@33213|Bilateria,41UUM@6656|Arthropoda,3SKFV@50557|Insecta,445JH@7088|Lepidoptera	33208|Metazoa	E	Trypsin-like serine protease	CLIPA10	-	-	-	-	-	-	-	-	-	-	-	Trypsin
Egri006061.1	34740.HMEL013686-PA	0	1580.5	COG0308@1|root,KOG1046@2759|Eukaryota,38CFG@33154|Opisthokonta,3BADC@33208|Metazoa,3CW5S@33213|Bilateria,41WW7@6656|Arthropoda,3SGEA@50557|Insecta,444A5@7088|Lepidoptera	33208|Metazoa	O	ERAP1-like C-terminal domain	NPEPPS	GO:0000003,GO:0000209,GO:0000578,GO:0000793,GO:0000922,GO:0001666,GO:0003002,GO:0003674,GO:0003824,GO:0004177,GO:0005488,GO:0005575,GO:0005622,GO:0005623,GO:0005694,GO:0005737,GO:0005819,GO:0005829,GO:0005856,GO:0006464,GO:0006508,GO:0006518,GO:0006807,GO:0006950,GO:0007049,GO:0007275,GO:0007350,GO:0007351,GO:0007389,GO:0008150,GO:0008152,GO:0008233,GO:0008235,GO:0008237,GO:0008238,GO:0008270,GO:…	-	ko:K08776	-	-	-	-	ko00000,ko01000,ko01002	-	-	-	ERAP1_C,Peptidase_M1
Egri006065.1	-	-	-	-	33208|Metazoa	-	unknown protein	-	-	-	-	-	-	-	-	-	-	-	-	-
Egri006173.1	13037.EHJ72178	0	1296.2	KOG1328@1|root,KOG1328@2759|Eukaryota,38DXP@33154|Opisthokonta,3BBND@33208|Metazoa,3CS8E@33213|Bilateria,41VTN@6656|Arthropoda,3SII6@50557|Insecta,443M6@7088|Lepidoptera	33208|Metazoa	TU	Protein kinase C conserved region 2 (CalB)	BAIAP3	GO:0000139,GO:0000149,GO:0001505,GO:0001956,GO:0002791,GO:0002793,GO:0003674,GO:0005488,GO:0005509,GO:0005515,GO:0005543,GO:0005575,GO:0005622,GO:0005623,GO:0005737,GO:0005768,GO:0005770,GO:0005783,GO:0005794,GO:0005802,GO:0005829,GO:0005886,GO:0006810,GO:0006836,GO:0006887,GO:0006996,GO:0007154,GO:0007165,GO:0007186,GO:0007267,GO:0007268,GO:0007269,GO:0008021,GO:0008150,GO:0008289,GO:0009987,GO:…	-	ko:K15621	ko05202,map05202	-	-	-	ko00000,ko00001	-	-	-	C2,Membr_traf_MHD
Egri006179.1	34740.HMEL006640-PA	4.6e-31	140.6	COG0257@1|root,KOG4122@2759|Eukaryota,3AAFM@33154|Opisthokonta,3BVA6@33208|Metazoa,3DBU1@33213|Bilateria,420X6@6656|Arthropoda,3SPPN@50557|Insecta	33208|Metazoa	J	Belongs to the bacterial ribosomal protein bL36 family	-	GO:0000313,GO:0000315,GO:0003674,GO:0003735,GO:0005198,GO:0005575,GO:0005622,GO:0005623,GO:0005737,GO:0005739,GO:0005759,GO:0005761,GO:0005762,GO:0005840,GO:0006412,GO:0006518,GO:0006807,GO:0008150,GO:0008152,GO:0009058,GO:0009059,GO:0009987,GO:0010467,GO:0015934,GO:0019538,GO:0031974,GO:0032543,GO:0032991,GO:0034641,GO:0034645,GO:0043043,GO:0043170,GO:0043226,GO:0043227,GO:0043228,GO:0043229,GO:…	-	ko:K02919	ko03010,map03010	M00178	-	-	br01610,ko00000,ko00001,ko00002,ko03011	-	-	-	Ribosomal_L36
Egri006205.1	13037.EHJ75409	0	2085.1	KOG4674@1|root,KOG4674@2759|Eukaryota,38BA8@33154|Opisthokonta,3BDF2@33208|Metazoa,3CVFM@33213|Bilateria,41VFM@6656|Arthropoda,3SIXY@50557|Insecta,44262@7088|Lepidoptera	33208|Metazoa	S	TPR/MLP1/MLP2-like protein	TPR	GO:0000003,GO:0000022,GO:0000070,GO:0000075,GO:0000122,GO:0000226,GO:0000228,GO:0000278,GO:0000280,GO:0000775,GO:0000776,GO:0000785,GO:0000790,GO:0000791,GO:0000819,GO:0001672,GO:0003006,GO:0003674,GO:0003676,GO:0003677,GO:0003682,GO:0003723,GO:0003729,GO:0005198,GO:0005488,GO:0005515,GO:0005575,GO:0005622,GO:0005623,GO:0005634,GO:0005635,GO:0005643,GO:0005652,GO:0005654,GO:0005694,GO:0005719,GO:…	-	ko:K09291,ko:K20478	ko03013,ko05200,ko05216,map03013,map05200,map05216	M00427	-	-	ko00000,ko00001,ko00002,ko03019,ko04131	1.I.1	-	-	TPR_MLP1_2
Egri006237.1	34740.HMEL013682-PA	6e-232	810.4	KOG4717@1|root,KOG4717@2759|Eukaryota,38CZW@33154|Opisthokonta,3BAFR@33208|Metazoa,3CS5E@33213|Bilateria,41TE2@6656|Arthropoda,3SH8X@50557|Insecta,444HZ@7088|Lepidoptera	33208|Metazoa	T	Kinase-like	SNRK	GO:0000166,GO:0000287,GO:0002376,GO:0002520,GO:0003674,GO:0003824,GO:0004672,GO:0004674,GO:0005488,GO:0005524,GO:0005575,GO:0005622,GO:0005623,GO:0005634,GO:0005737,GO:0006464,GO:0006468,GO:0006793,GO:0006796,GO:0006807,GO:0007154,GO:0007165,GO:0007275,GO:0008144,GO:0008150,GO:0008152,GO:0009987,GO:0010941,GO:0016301,GO:0016310,GO:0016740,GO:0016772,GO:0016773,GO:0017076,GO:0019538,GO:0023052,GO:…	2.7.11.1	ko:K08802	-	-	-	-	ko00000,ko01000,ko01001	-	-	-	Pkinase
Egri006320.1	-	-	-	-	33208|Metazoa	-	unknown protein	-	-	-	-	-	-	-	-	-	-	-	-	-
Egri006399.1	7091.BGIBMGA011777-TA	4.8e-124	451.1	COG0596@1|root,KOG2624@2759|Eukaryota,38E9D@33154|Opisthokonta,3BA6C@33208|Metazoa,3CTTI@33213|Bilateria,41UAZ@6656|Arthropoda,3SJG0@50557|Insecta,448ZA@7088|Lepidoptera	33208|Metazoa	G	Belongs to the AB hydrolase superfamily. Lipase family	-	GO:0000902,GO:0005575,GO:0005576,GO:0007275,GO:0007399,GO:0007586,GO:0008150,GO:0009653,GO:0009987,GO:0016043,GO:0022008,GO:0030030,GO:0030154,GO:0030182,GO:0031175,GO:0032501,GO:0032502,GO:0032989,GO:0032990,GO:0048468,GO:0048666,GO:0048699,GO:0048731,GO:0048812,GO:0048856,GO:0048858,GO:0048869,GO:0071840,GO:0120036,GO:0120039	3.1.1.13	ko:K01052	ko00100,ko04142,ko04979,map00100,map04142,map04979	-	R01462	RC00055,RC00523	ko00000,ko00001,ko01000	-	-	-	Abhydro_lipase,Abhydrolase_1
Egri006453.1	13037.EHJ71902	1.8e-13	84	2F692@1|root,2T7AZ@2759|Eukaryota,391JA@33154|Opisthokonta,3C74C@33208|Metazoa,3DN4G@33213|Bilateria,428TH@6656|Arthropoda,3STU7@50557|Insecta,449YE@7088|Lepidoptera	33208|Metazoa	-	-	-	-	-	-	-	-	-	-	-	-	-	-	-
Egri006550.1	13037.EHJ75420	9.4e-289	999.2	COG0025@1|root,KOG1965@2759|Eukaryota,38C64@33154|Opisthokonta,3BD8Q@33208|Metazoa,3CSIN@33213|Bilateria,41WFW@6656|Arthropoda,3SJTD@50557|Insecta,441SG@7088|Lepidoptera	33208|Metazoa	P	Sodium/hydrogen exchanger family	SLC9A8	GO:0000139,GO:0003674,GO:0005215,GO:0005451,GO:0005575,GO:0005622,GO:0005623,GO:0005737,GO:0005794,GO:0006810,GO:0006811,GO:0006812,GO:0006813,GO:0006814,GO:0006873,GO:0006885,GO:0008150,GO:0008324,GO:0009987,GO:0012505,GO:0015075,GO:0015077,GO:0015078,GO:0015079,GO:0015081,GO:0015291,GO:0015297,GO:0015298,GO:0015299,GO:0015318,GO:0015385,GO:0015386,GO:0015491,GO:0015672,GO:0016020,GO:0019725,GO:…	-	ko:K14724	-	-	-	-	ko00000,ko02000	2.A.36.1.12,2.A.36.1.9	-	-	Na_H_Exchanger
Egri006619.1	34740.HMEL006644-PA	5.2e-49	201.8	COG0514@1|root,KOG0351@2759|Eukaryota,38PEB@33154|Opisthokonta,3BAJ0@33208|Metazoa,3D0J9@33213|Bilateria,41WRJ@6656|Arthropoda,3SJRX@50557|Insecta,4422V@7088|Lepidoptera	33208|Metazoa	A	helicase superfamily c-terminal domain	RECQL4	GO:0000003,GO:0000166,GO:0000217,GO:0000405,GO:0000723,GO:0000724,GO:0000725,GO:0000733,GO:0000781,GO:0001501,GO:0002064,GO:0002065,GO:0002066,GO:0002164,GO:0003006,GO:0003674,GO:0003676,GO:0003677,GO:0003678,GO:0003684,GO:0003697,GO:0003824,GO:0004003,GO:0004386,GO:0005488,GO:0005524,GO:0005575,GO:0005622,GO:0005623,GO:0005634,GO:0005694,GO:0005737,GO:0006139,GO:0006259,GO:0006260,GO:0006275,GO:…	3.6.4.12	ko:K10730	-	-	-	-	ko00000,ko01000,ko03032,ko03400	-	-	-	DEAD,Drc1-Sld2,Helicase_C,zf-CCHC
Egri006638.1	-	-	-	-	33208|Metazoa	-	unknown protein	-	-	-	-	-	-	-	-	-	-	-	-	-
Egri007454.1	7091.BGIBMGA010194-TA	2.8e-283	981.5	COG0553@1|root,KOG0388@2759|Eukaryota,3AIZX@33154|Opisthokonta,3BYWJ@33208|Metazoa,3DDIU@33213|Bilateria,41W1W@6656|Arthropoda,3SHU8@50557|Insecta,444RR@7088|Lepidoptera	33208|Metazoa	L	DNA-binding domain	INO80	GO:0000070,GO:0000226,GO:0000228,GO:0000278,GO:0000280,GO:0000724,GO:0000725,GO:0000785,GO:0000790,GO:0000819,GO:0001067,GO:0001558,GO:0003674,GO:0003676,GO:0003677,GO:0003824,GO:0005488,GO:0005515,GO:0005575,GO:0005622,GO:0005623,GO:0005634,GO:0005654,GO:0005694,GO:0005700,GO:0005856,GO:0005886,GO:0006139,GO:0006259,GO:0006275,GO:0006281,GO:0006302,GO:0006310,GO:0006325,GO:0006338,GO:0006355,GO:…	3.6.4.12	ko:K11665	-	-	-	-	ko00000,ko01000,ko03036	-	-	-	DBINO,Helicase_C,SNF2_N
Egri007591.1	7091.BGIBMGA010186-TA	6.5e-176	624.4	2CZTJ@1|root,2SBKY@2759|Eukaryota,3ACMK@33154|Opisthokonta,3BWFR@33208|Metazoa,3DC81@33213|Bilateria,421UC@6656|Arthropoda,3SS34@50557|Insecta,44388@7088|Lepidoptera	33208|Metazoa	-	-	-	-	-	ko:K20689	-	-	-	-	ko00000,ko04131	-	-	-	-
Egri007645.1	13037.EHJ69846	1.8e-29	136.7	2D9HJ@1|root,2TEKR@2759|Eukaryota,39A5A@33154|Opisthokonta,3CE8X@33208|Metazoa,3DVN2@33213|Bilateria,426DE@6656|Arthropoda,3SYR9@50557|Insecta,447TJ@7088|Lepidoptera	33208|Metazoa	-	-	-	-	-	-	-	-	-	-	-	-	-	-	-
Egri007718.1	13037.EHJ64788	2.9e-107	396.4	2CN1V@1|root,2QTDQ@2759|Eukaryota,39259@33154|Opisthokonta,3B9T5@33208|Metazoa,3CZ3D@33213|Bilateria	33208|Metazoa	S	Microtubule-associated protein 7	MAP7	GO:0000003,GO:0000226,GO:0000902,GO:0001101,GO:0001578,GO:0002064,GO:0003006,GO:0003674,GO:0005102,GO:0005198,GO:0005488,GO:0005515,GO:0005575,GO:0005622,GO:0005623,GO:0005737,GO:0005829,GO:0005856,GO:0005875,GO:0005886,GO:0006629,GO:0006643,GO:0006664,GO:0006665,GO:0006687,GO:0006807,GO:0006950,GO:0006970,GO:0006996,GO:0006997,GO:0007010,GO:0007017,GO:0007163,GO:0007275,GO:0007276,GO:0007281,GO:…	-	ko:K10433,ko:K16806	-	-	-	-	ko00000,ko03036,ko04812	-	-	-	MAP7
Egri007759.1	34740.HMEL018064-PA	0	1369.4	COG0465@1|root,KOG0731@2759|Eukaryota,38FRA@33154|Opisthokonta,3BEA7@33208|Metazoa,3CR69@33213|Bilateria,41UFC@6656|Arthropoda,3SGZZ@50557|Insecta,443RS@7088|Lepidoptera	33208|Metazoa	O	Peptidase family M41	AFG3L2	GO:0000902,GO:0000904,GO:0003674,GO:0003824,GO:0004175,GO:0004222,GO:0005488,GO:0005515,GO:0005575,GO:0005622,GO:0005623,GO:0005737,GO:0005739,GO:0005740,GO:0005743,GO:0005745,GO:0006508,GO:0006807,GO:0006810,GO:0006811,GO:0006812,GO:0006816,GO:0006839,GO:0006851,GO:0006873,GO:0006874,GO:0006875,GO:0006950,GO:0006952,GO:0006996,GO:0007005,GO:0007006,GO:0007007,GO:0007272,GO:0007275,GO:0007399,GO:…	-	ko:K08956	-	-	-	-	ko00000,ko01000,ko01002,ko03110	-	-	-	AAA,FtsH_ext,Peptidase_M41
Egri007788.1	7091.BGIBMGA010005-TA	0	1284.6	COG5034@1|root,KOG2389@1|root,KOG1973@2759|Eukaryota,KOG2389@2759|Eukaryota,39R25@33154|Opisthokonta,3BJ28@33208|Metazoa,3CYWY@33213|Bilateria,41YD4@6656|Arthropoda,3SKIV@50557|Insecta,445BC@7088|Lepidoptera	33208|Metazoa	BK	Bromodomain transcription factors and PHD domain containing proteins	TAF3	GO:0000122,GO:0000428,GO:0002039,GO:0003674,GO:0003682,GO:0005488,GO:0005515,GO:0005575,GO:0005622,GO:0005623,GO:0005634,GO:0005635,GO:0005654,GO:0005667,GO:0005669,GO:0006139,GO:0006351,GO:0006352,GO:0006355,GO:0006357,GO:0006366,GO:0006367,GO:0006725,GO:0006807,GO:0008104,GO:0008134,GO:0008150,GO:0008152,GO:0009058,GO:0009059,GO:0009889,GO:0009890,GO:0009891,GO:0009892,GO:0009893,GO:0009966,GO:…	-	ko:K13154,ko:K14650	ko03022,ko05168,map03022,map05168	-	-	-	ko00000,ko00001,ko03021,ko03041	-	-	-	Bromo_TP,PHD
Egri007913.1	13037.EHJ64905	5.5e-134	484.6	KOG1075@1|root,KOG1075@2759|Eukaryota,39Y9N@33154|Opisthokonta,3BKRZ@33208|Metazoa,3CWQ0@33213|Bilateria,424BC@6656|Arthropoda,3T120@50557|Insecta,448ZK@7088|Lepidoptera	33208|Metazoa	S	Ribonuclease H protein	-	-	-	-	-	-	-	-	-	-	-	-	RVT_1
Egri007947.1	13037.EHJ73321	7.2e-07	63.2	KOG0827@1|root,KOG0827@2759|Eukaryota,39TEM@33154|Opisthokonta,3BIGW@33208|Metazoa,3CY4W@33213|Bilateria,41ZIM@6656|Arthropoda,3SNGZ@50557|Insecta,442FC@7088|Lepidoptera	33208|Metazoa	O	Zinc ion binding	TRAIP	GO:0001817,GO:0001818,GO:0001959,GO:0001960,GO:0003674,GO:0003824,GO:0004842,GO:0005488,GO:0005515,GO:0005575,GO:0005622,GO:0005623,GO:0005634,GO:0006355,GO:0006464,GO:0006807,GO:0006915,GO:0007154,GO:0007165,GO:0007346,GO:0008150,GO:0008152,GO:0008219,GO:0008270,GO:0008283,GO:0009794,GO:0009889,GO:0009966,GO:0009968,GO:0009987,GO:0010468,GO:0010556,GO:0010646,GO:0010648,GO:0010803,GO:0010804,GO:…	2.3.2.27	ko:K11985	-	-	-	-	ko00000,ko01000,ko04121	-	-	-	zf-RING_2
Egri008011.1	-	-	-	-	33208|Metazoa	-	unknown protein	-	-	-	-	-	-	-	-	-	-	-	-	-
Egri008086.1	7091.BGIBMGA012199-TA	8.9e-311	1073.2	29K6B@1|root,2RTF9@2759|Eukaryota,39MZE@33154|Opisthokonta,3BVD6@33208|Metazoa,3E5SS@33213|Bilateria,4233D@6656|Arthropoda,3T08G@50557|Insecta,447XH@7088|Lepidoptera	33208|Metazoa	-	-	-	-	-	-	-	-	-	-	-	-	-	-	-
Egri008143.1	7091.BGIBMGA012163-TA	4.9e-280	970.3	KOG2769@1|root,KOG2769@2759|Eukaryota,38CXJ@33154|Opisthokonta,3BDYK@33208|Metazoa,3CUR1@33213|Bilateria,41XVR@6656|Arthropoda,3SHKI@50557|Insecta,44215@7088|Lepidoptera	33208|Metazoa	A	It is involved in the biological process described with mRNA splicing, via spliceosome	PRPF3	GO:0000244,GO:0000375,GO:0000377,GO:0000387,GO:0000398,GO:0003674,GO:0003676,GO:0003723,GO:0005488,GO:0005515,GO:0005575,GO:0005622,GO:0005623,GO:0005634,GO:0005654,GO:0005681,GO:0005684,GO:0005737,GO:0005829,GO:0006139,GO:0006355,GO:0006396,GO:0006397,GO:0006725,GO:0006807,GO:0008150,GO:0008152,GO:0008380,GO:0009889,GO:0009987,GO:0010467,GO:0010468,GO:0010556,GO:0015030,GO:0016043,GO:0016070,GO:…	-	ko:K12843	ko03040,map03040	M00354	-	-	ko00000,ko00001,ko00002,ko03041	-	-	-	DUF1115,PRP3,PWI
Egri008179.1	13037.EHJ73719	0	1103.6	KOG2161@1|root,KOG2161@2759|Eukaryota,38CWF@33154|Opisthokonta,3BBTF@33208|Metazoa,3CWCD@33213|Bilateria,41X8V@6656|Arthropoda,3SHD2@50557|Insecta,4424M@7088|Lepidoptera	33208|Metazoa	G	Glycosyl hydrolase family 63 N-terminal domain	MOGS	GO:0003674,GO:0003824,GO:0004553,GO:0004573,GO:0005575,GO:0005622,GO:0005623,GO:0005737,GO:0005783,GO:0005789,GO:0006457,GO:0006464,GO:0006486,GO:0006487,GO:0006807,GO:0008150,GO:0008152,GO:0009058,GO:0009059,GO:0009100,GO:0009101,GO:0009987,GO:0012505,GO:0015926,GO:0016020,GO:0016787,GO:0016798,GO:0019538,GO:0031984,GO:0034645,GO:0036211,GO:0042175,GO:0043170,GO:0043226,GO:0043227,GO:0043229,GO:…	3.2.1.106	ko:K01228	ko00510,ko01100,ko04141,map00510,map01100,map04141	M00073	R05979	-	ko00000,ko00001,ko00002,ko01000,ko04147	-	-	-	Glyco_hydro_63,Glyco_hydro_63N
Egri008299.1	13037.EHJ77504	7.3e-91	340.9	KOG2287@1|root,KOG2287@2759|Eukaryota,39ZZ7@33154|Opisthokonta,3BPCN@33208|Metazoa,3D6B5@33213|Bilateria,41YU5@6656|Arthropoda,3SM24@50557|Insecta,44A97@7088|Lepidoptera	33208|Metazoa	G	Galactosyltransferase	-	GO:0003674,GO:0003824,GO:0016740,GO:0016757	-	-	-	-	-	-	-	-	-	-	Galactosyl_T
Egri008435.1	7091.BGIBMGA012204-TA	5.9e-180	637.1	COG5459@1|root,KOG2539@2759|Eukaryota,38DHU@33154|Opisthokonta,3B95Y@33208|Metazoa,3CVRK@33213|Bilateria,41WQB@6656|Arthropoda,3SJU6@50557|Insecta,441XA@7088|Lepidoptera	33208|Metazoa	J	Mitochondrial small ribosomal subunit Rsm22	METTL17	GO:0005575,GO:0005622,GO:0005623,GO:0005634,GO:0005654,GO:0031974,GO:0031981,GO:0043226,GO:0043227,GO:0043229,GO:0043231,GO:0043233,GO:0044422,GO:0044424,GO:0044428,GO:0044446,GO:0044464,GO:0070013	-	-	-	-	-	-	-	-	-	-	Rsm22
Egri008681.1	13037.EHJ73704	1.9e-52	211.8	KOG1075@1|root,KOG1075@2759|Eukaryota,39URR@33154|Opisthokonta,3BNQ4@33208|Metazoa,3D5MM@33213|Bilateria,422BS@6656|Arthropoda,3SQYU@50557|Insecta	33208|Metazoa	S	Reverse transcriptase (RNA-dependent DNA polymerase)	-	-	-	-	-	-	-	-	-	-	-	-	RVT_1
Egri009085.1	13037.EHJ71192	6e-233	813.9	KOG4334@1|root,KOG4334@2759|Eukaryota,38EKV@33154|Opisthokonta,3B9M3@33208|Metazoa,3CYKT@33213|Bilateria,41VX6@6656|Arthropoda,3SG9W@50557|Insecta,4442X@7088|Lepidoptera	33208|Metazoa	S	Double-stranded RNA binding motif	DGCR8	GO:0000003,GO:0001709,GO:0003006,GO:0003674,GO:0003676,GO:0003723,GO:0003725,GO:0005488,GO:0005515,GO:0005575,GO:0005622,GO:0005623,GO:0005634,GO:0005654,GO:0005737,GO:0006139,GO:0006396,GO:0006725,GO:0006807,GO:0007275,GO:0007276,GO:0007281,GO:0007292,GO:0007293,GO:0007294,GO:0007399,GO:0007417,GO:0007420,GO:0007444,GO:0007446,GO:0008150,GO:0008152,GO:0008283,GO:0009653,GO:0009888,GO:0009892,GO:…	-	ko:K18419	-	-	-	-	ko00000,ko03036	-	-	-	dsrm
Egri009123.1	34740.HMEL013273-PA	1.8e-202	712.2	COG0397@1|root,KOG2542@2759|Eukaryota,38CWY@33154|Opisthokonta,3BD16@33208|Metazoa,3CV30@33213|Bilateria,41VAN@6656|Arthropoda,3SKEN@50557|Insecta,448QN@7088|Lepidoptera	33208|Metazoa	S	Uncharacterized ACR, YdiU/UPF0061 family	-	-	-	-	-	-	-	-	-	-	-	-	UPF0061
Egri009156.1	-	-	-	-	33208|Metazoa	-	unknown protein	-	-	-	-	-	-	-	-	-	-	-	-	-
Egri009208.1	-	-	-	-	33208|Metazoa	-	unknown protein	-	-	-	-	-	-	-	-	-	-	-	-	-
Egri009216.1	34740.HMEL015559-PA	1.2e-52	213.4	KOG0254@1|root,KOG0254@2759|Eukaryota,39J2B@33154|Opisthokonta,3BME6@33208|Metazoa,3D51J@33213|Bilateria,41Y7H@6656|Arthropoda,3SHCC@50557|Insecta,445V4@7088|Lepidoptera	33208|Metazoa	U	Sugar (and other) transporter	-	-	-	ko:K08145	-	-	-	-	ko00000,ko02000	2.A.1.1.46	-	-	Sugar_tr
Egri009272.1	7091.BGIBMGA013077-TA	3.7e-231	807.4	KOG1092@1|root,KOG1092@2759|Eukaryota,38CKU@33154|Opisthokonta,3BC1E@33208|Metazoa,3CSU7@33213|Bilateria,41XMA@6656|Arthropoda,3SGHF@50557|Insecta,44356@7088|Lepidoptera	33208|Metazoa	U	Domain in Tre-2, BUB2p, and Cdc16p. Probable Rab-GAPs.	TBC1D22B	GO:0003674,GO:0005096,GO:0005488,GO:0005515,GO:0005575,GO:0005622,GO:0005623,GO:0005737,GO:0005794,GO:0006810,GO:0006886,GO:0008047,GO:0008104,GO:0008150,GO:0012505,GO:0015031,GO:0015833,GO:0017016,GO:0017137,GO:0019899,GO:0030234,GO:0030695,GO:0031267,GO:0031338,GO:0032879,GO:0033036,GO:0033043,GO:0034613,GO:0042802,GO:0042803,GO:0042886,GO:0043085,GO:0043087,GO:0043226,GO:0043227,GO:0043229,GO:…	-	ko:K20360	-	-	-	-	ko00000,ko04131	-	-	-	RabGAP-TBC
Egri009319.1	7091.BGIBMGA013058-TA	5.7e-60	238.8	2BWZT@1|root,2T6Q8@2759|Eukaryota,390T1@33154|Opisthokonta,3C6KC@33208|Metazoa,3DMJ1@33213|Bilateria,42CRV@6656|Arthropoda,3SX0K@50557|Insecta,442XC@7088|Lepidoptera	33208|Metazoa	-	-	-	-	-	-	-	-	-	-	-	-	-	-	-
Egri009340.1	7091.BGIBMGA013218-TA	1.7e-255	889.4	COG5560@1|root,KOG1870@2759|Eukaryota,38FGF@33154|Opisthokonta,3BCZZ@33208|Metazoa,3CU7C@33213|Bilateria,41XN8@6656|Arthropoda,3SIHA@50557|Insecta,445WC@7088|Lepidoptera	33208|Metazoa	O	Ubiquitin carboxyl-terminal hydrolase	USP32	GO:0000323,GO:0003674,GO:0003676,GO:0003824,GO:0004175,GO:0004197,GO:0004843,GO:0005096,GO:0005488,GO:0005515,GO:0005575,GO:0005622,GO:0005623,GO:0005737,GO:0005764,GO:0005768,GO:0005773,GO:0005794,GO:0005829,GO:0005886,GO:0006464,GO:0006508,GO:0006807,GO:0006810,GO:0006886,GO:0008047,GO:0008104,GO:0008150,GO:0008152,GO:0008233,GO:0008234,GO:0009987,GO:0012505,GO:0015031,GO:0015833,GO:0016020,GO:…	3.4.19.12	ko:K11837	-	-	-	-	ko00000,ko01000,ko01002,ko04121	-	-	-	DUSP,EF-hand_5,UCH,Ubiquitin_3
Egri009346.1	13037.EHJ71193	6.7e-236	823.2	COG2303@1|root,KOG1238@2759|Eukaryota,38UEK@33154|Opisthokonta,3BICX@33208|Metazoa,3D5FV@33213|Bilateria,41TSV@6656|Arthropoda,3SGI6@50557|Insecta,445NP@7088|Lepidoptera	33208|Metazoa	E	GMC oxidoreductase	Gld	GO:0000003,GO:0002165,GO:0005575,GO:0005576,GO:0005975,GO:0005996,GO:0006006,GO:0007275,GO:0007320,GO:0007591,GO:0007618,GO:0007620,GO:0008150,GO:0008152,GO:0008364,GO:0009791,GO:0019318,GO:0019953,GO:0022414,GO:0032501,GO:0032502,GO:0032504,GO:0035209,GO:0040003,GO:0042303,GO:0042335,GO:0042337,GO:0044238,GO:0044281,GO:0044703,GO:0044706,GO:0046692,GO:0046693,GO:0048609,GO:0048856,GO:0051704,GO:…	1.1.5.9,1.1.99.1	ko:K00108,ko:K00115	ko00030,ko00260,ko01100,ko01110,ko01130,map00030,map00260,map01100,map01110,map01130	M00555	R00305,R01025	RC00066,RC00087	ko00000,ko00001,ko00002,ko01000	-	-	-	GMC_oxred_C,GMC_oxred_N
Egri009353.1	13037.EHJ79243	4.1e-184	652.1	KOG1878@1|root,KOG1878@2759|Eukaryota,39XGE@33154|Opisthokonta,3CB6H@33208|Metazoa,3DSF4@33213|Bilateria,428IB@6656|Arthropoda,3STDS@50557|Insecta,448K8@7088|Lepidoptera	33208|Metazoa	K	SANT SWI3, ADA2, N-CoR and TFIIIB'' DNA-binding domains	-	-	-	ko:K04650	ko01522,ko04919,ko05202,map01522,map04919,map05202	-	-	-	ko00000,ko00001,ko01009	-	-	-	-
Egri009418.1	13037.EHJ79268	1.5e-203	716.8	COG0515@1|root,KOG1187@2759|Eukaryota,38BXH@33154|Opisthokonta,3BEDK@33208|Metazoa,3CU22@33213|Bilateria,41TPX@6656|Arthropoda,3SGHK@50557|Insecta,445UR@7088|Lepidoptera	33208|Metazoa	T	Zinc-binding domain present in Lin-11, Isl-1, Mec-3.	LIMK1	GO:0000003,GO:0001558,GO:0001654,GO:0001736,GO:0001737,GO:0001738,GO:0002009,GO:0002165,GO:0002252,GO:0002253,GO:0002376,GO:0002429,GO:0002431,GO:0002433,GO:0002682,GO:0002684,GO:0002757,GO:0002764,GO:0002768,GO:0003006,GO:0003674,GO:0003824,GO:0004672,GO:0004674,GO:0005488,GO:0005515,GO:0005575,GO:0005622,GO:0005623,GO:0005634,GO:0005654,GO:0005737,GO:0005794,GO:0005801,GO:0005829,GO:0005912,GO:…	2.7.11.1	ko:K05743,ko:K05744	ko04360,ko04666,ko04810,map04360,map04666,map04810	-	-	-	ko00000,ko00001,ko01000,ko01001	-	-	-	LIM,PDZ,Pkinase_Tyr
Egri009424.1	7091.BGIBMGA014370-TA	4.1e-16	94.7	COG4886@1|root,KOG4641@2759|Eukaryota,39Z7Y@33154|Opisthokonta,3BKD5@33208|Metazoa,3CWKH@33213|Bilateria,41VSD@6656|Arthropoda,3SGRE@50557|Insecta,449GM@7088|Lepidoptera	33208|Metazoa	T	It is involved in the biological process described with signal transduction	Tl	GO:0000578,GO:0002164,GO:0002225,GO:0002229,GO:0002239,GO:0002376,GO:0002520,GO:0002682,GO:0002684,GO:0002697,GO:0002699,GO:0002700,GO:0002702,GO:0002759,GO:0002760,GO:0002784,GO:0002786,GO:0002788,GO:0002803,GO:0002804,GO:0002805,GO:0002807,GO:0002808,GO:0002810,GO:0002831,GO:0002833,GO:0002920,GO:0002922,GO:0003002,GO:0003674,GO:0004888,GO:0005488,GO:0005515,GO:0005575,GO:0005622,GO:0005623,GO:…	-	ko:K18809	ko04624,map04624	M00686	-	-	ko00000,ko00001,ko00002	-	-	-	LRRNT,LRR_8,TIR
Egri009491.1	13037.EHJ79243	4.8e-102	379.4	KOG1878@1|root,KOG1878@2759|Eukaryota,39XGE@33154|Opisthokonta,3CB6H@33208|Metazoa,3DSF4@33213|Bilateria,428IB@6656|Arthropoda,3STDS@50557|Insecta,448K8@7088|Lepidoptera	33208|Metazoa	K	SANT SWI3, ADA2, N-CoR and TFIIIB'' DNA-binding domains	-	-	-	ko:K04650	ko01522,ko04919,ko05202,map01522,map04919,map05202	-	-	-	ko00000,ko00001,ko01009	-	-	-	-
Egri009537.1	34740.HMEL013274-PA	0	1392.5	COG0553@1|root,KOG0390@2759|Eukaryota,38CZG@33154|Opisthokonta,3BADZ@33208|Metazoa,3CSWS@33213|Bilateria,41XAD@6656|Arthropoda,3SIWZ@50557|Insecta,442HP@7088|Lepidoptera	33208|Metazoa	L	Class II histone deacetylase complex subunits 2 and 3	RAD54L	GO:0000003,GO:0000280,GO:0000711,GO:0000724,GO:0000725,GO:0000731,GO:0000733,GO:0001709,GO:0003006,GO:0003674,GO:0003676,GO:0003824,GO:0005488,GO:0005575,GO:0005622,GO:0005623,GO:0005634,GO:0005654,GO:0006139,GO:0006259,GO:0006281,GO:0006302,GO:0006310,GO:0006323,GO:0006325,GO:0006338,GO:0006403,GO:0006417,GO:0006725,GO:0006807,GO:0006950,GO:0006974,GO:0006996,GO:0007049,GO:0007127,GO:0007131,GO:…	-	ko:K10875	ko03440,map03440	-	-	-	ko00000,ko00001,ko01000,ko03400	-	-	-	Helicase_C,Rad54_N,SNF2_N
Egri009589.1	13037.EHJ78983	1e-190	672.9	KOG2501@1|root,KOG2501@2759|Eukaryota,38CBZ@33154|Opisthokonta,3BHH6@33208|Metazoa,3CVCP@33213|Bilateria,41WDA@6656|Arthropoda,3SKT1@50557|Insecta,443G5@7088|Lepidoptera	33208|Metazoa	O	Nucleoredoxin	NXN	GO:0003674,GO:0003824,GO:0004791,GO:0005575,GO:0005622,GO:0005623,GO:0005634,GO:0005737,GO:0007275,GO:0008150,GO:0008152,GO:0009636,GO:0009892,GO:0009966,GO:0009968,GO:0009987,GO:0010605,GO:0010646,GO:0010648,GO:0015036,GO:0016209,GO:0016491,GO:0016651,GO:0016667,GO:0016668,GO:0019222,GO:0023051,GO:0023057,GO:0030111,GO:0030178,GO:0031323,GO:0031324,GO:0031396,GO:0031397,GO:0031399,GO:0031400,GO:…	1.8.1.8	ko:K17609	-	-	-	-	ko00000,ko01000,ko01009	-	-	-	Thioredoxin_6,Thioredoxin_8
Egri009609.1	34740.HMEL009312-PA	1.2e-269	935.6	COG0471@1|root,KOG1281@2759|Eukaryota,38C60@33154|Opisthokonta,3BBN0@33208|Metazoa,3CTA5@33213|Bilateria,41WJS@6656|Arthropoda,3SIE6@50557|Insecta,444FE@7088|Lepidoptera	33208|Metazoa	P	Citrate transporter	SLC13A5	GO:0003674,GO:0005215,GO:0005310,GO:0005342,GO:0005343,GO:0005575,GO:0005623,GO:0005886,GO:0005887,GO:0006629,GO:0006810,GO:0006811,GO:0006812,GO:0006814,GO:0006820,GO:0006835,GO:0006842,GO:0006848,GO:0006855,GO:0007275,GO:0007568,GO:0008028,GO:0008150,GO:0008152,GO:0008324,GO:0008340,GO:0008509,GO:0008514,GO:0010259,GO:0010883,GO:0010889,GO:0015075,GO:0015077,GO:0015081,GO:0015137,GO:0015141,GO:…	-	ko:K14445	-	-	-	-	ko00000,ko02000	2.A.47.1	-	-	Na_sulph_symp
Egri009640.1	13037.EHJ79259	1e-102	379.8	KOG2301@1|root,KOG2301@2759|Eukaryota,38C6H@33154|Opisthokonta,3B9ZU@33208|Metazoa,3CSBT@33213|Bilateria,41YA3@6656|Arthropoda,3SJQQ@50557|Insecta,441Z7@7088|Lepidoptera	33208|Metazoa	PT	Ion transport protein	TPCN1	GO:0000323,GO:0001508,GO:0003674,GO:0005215,GO:0005216,GO:0005217,GO:0005261,GO:0005262,GO:0005488,GO:0005515,GO:0005575,GO:0005622,GO:0005623,GO:0005737,GO:0005764,GO:0005765,GO:0005768,GO:0005773,GO:0005774,GO:0005886,GO:0006810,GO:0006811,GO:0006812,GO:0006816,GO:0006873,GO:0006874,GO:0006875,GO:0007154,GO:0007165,GO:0007204,GO:0008150,GO:0008324,GO:0009893,GO:0009894,GO:0009896,GO:0009987,GO:…	-	ko:K16896	-	-	-	-	ko00000,ko04040	1.A.1.11.22,1.A.1.11.25	-	-	Ion_trans
Egri009641.1	7091.BGIBMGA011034-TA	4.7e-52	211.5	COG4886@1|root,KOG4641@2759|Eukaryota,39T87@33154|Opisthokonta,3BDF7@33208|Metazoa,3CZQ7@33213|Bilateria	33208|Metazoa	T	positive regulation of type III interferon production	-	-	-	-	-	-	-	-	-	-	-	-	LRR_5,LRR_8,TIR,TIR_2
Egri009653.1	7029.ACYPI004323-PA	1.6e-34	153.7	2CMP4@1|root,2QR56@2759|Eukaryota,39VQX@33154|Opisthokonta,3BR69@33208|Metazoa	33208|Metazoa	S	Pao retrotransposon peptidase	-	-	-	-	-	-	-	-	-	-	-	-	DUF1758,DUF1759,Peptidase_A17,rve
Egri009663.1	13037.EHJ79266	0	1133.6	KOG1513@1|root,KOG1513@2759|Eukaryota,38I2T@33154|Opisthokonta,3BBYS@33208|Metazoa,3CVTP@33213|Bilateria,41W4J@6656|Arthropoda,3SHT4@50557|Insecta,44318@7088|Lepidoptera	33208|Metazoa	KT	P-loop containing NTP hydrolase pore-1	sno	GO:0000003,GO:0001708,GO:0002009,GO:0002119,GO:0002164,GO:0002165,GO:0003002,GO:0003006,GO:0005575,GO:0005622,GO:0005623,GO:0005634,GO:0006355,GO:0006357,GO:0007154,GO:0007165,GO:0007166,GO:0007219,GO:0007275,GO:0007389,GO:0007444,GO:0007447,GO:0007450,GO:0007472,GO:0007476,GO:0007548,GO:0007552,GO:0007560,GO:0008150,GO:0008587,GO:0009653,GO:0009791,GO:0009886,GO:0009887,GO:0009888,GO:0009889,GO:…	-	-	-	-	-	-	-	-	-	-	AAA_34,Helicase_C_4
Egri009711.1	7091.BGIBMGA008201-TA	0	1109	2CN0S@1|root,2QT6F@2759|Eukaryota,38GWU@33154|Opisthokonta,3BFXB@33208|Metazoa,3CWVD@33213|Bilateria,41U8I@6656|Arthropoda,3SFNN@50557|Insecta,442EW@7088|Lepidoptera	33208|Metazoa	S	Lines C-terminus	LINS	GO:0000578,GO:0003002,GO:0003008,GO:0003674,GO:0005488,GO:0005515,GO:0005575,GO:0005622,GO:0005623,GO:0005634,GO:0005737,GO:0006355,GO:0006357,GO:0007154,GO:0007165,GO:0007166,GO:0007167,GO:0007169,GO:0007275,GO:0007350,GO:0007351,GO:0007354,GO:0007362,GO:0007389,GO:0007424,GO:0007440,GO:0007442,GO:0007444,GO:0008150,GO:0008293,GO:0008544,GO:0008595,GO:0009653,GO:0009790,GO:0009798,GO:0009880,GO:…	2.3.1.24	ko:K04710,ko:K21752	ko00600,ko01100,ko04071,map00600,map01100,map04071	M00094,M00099	R01496,R06517	RC00004,RC00064	ko00000,ko00001,ko00002,ko01000,ko03021	-	-	-	LINES_C,LINES_N
Egri009774.1	7091.BGIBMGA007786-TA	9.9e-151	540	KOG3656@1|root,KOG3656@2759|Eukaryota,395S3@33154|Opisthokonta,3BCHK@33208|Metazoa,3CVQF@33213|Bilateria,41US7@6656|Arthropoda,3SI0Y@50557|Insecta,444QR@7088|Lepidoptera	33208|Metazoa	S	Serpentine type 7TM GPCR chemoreceptor Srsx	OPN4	GO:0000122,GO:0001750,GO:0003008,GO:0003674,GO:0004888,GO:0004930,GO:0005488,GO:0005501,GO:0005502,GO:0005575,GO:0005623,GO:0005886,GO:0005929,GO:0006355,GO:0006357,GO:0007154,GO:0007165,GO:0007186,GO:0007600,GO:0007602,GO:0007603,GO:0007605,GO:0008020,GO:0008150,GO:0008289,GO:0008377,GO:0009266,GO:0009314,GO:0009416,GO:0009581,GO:0009582,GO:0009583,GO:0009584,GO:0009605,GO:0009628,GO:0009648,GO:…	-	ko:K04255	-	-	-	-	ko00000,ko04030	-	-	-	7tm_1
Egri009803.1	34740.HMEL015661-PB	0	1894.8	COG0515@1|root,KOG0612@2759|Eukaryota,38BFH@33154|Opisthokonta,3BD83@33208|Metazoa,3CRR5@33213|Bilateria,41XN6@6656|Arthropoda,3SKJZ@50557|Insecta,448KR@7088|Lepidoptera	33208|Metazoa	T	KELK-motif containing domain of MRCK Ser/Thr protein kinase	gek	GO:0002009,GO:0002119,GO:0002164,GO:0003674,GO:0003824,GO:0004672,GO:0004674,GO:0005488,GO:0005515,GO:0005575,GO:0005622,GO:0005623,GO:0005737,GO:0006464,GO:0006468,GO:0006793,GO:0006796,GO:0006807,GO:0006996,GO:0007010,GO:0007015,GO:0007275,GO:0007399,GO:0008037,GO:0008038,GO:0008039,GO:0008064,GO:0008150,GO:0008152,GO:0008154,GO:0009653,GO:0009790,GO:0009791,GO:0009792,GO:0009888,GO:0009987,GO:…	2.7.11.1	ko:K08583,ko:K08788,ko:K16307	-	-	-	-	ko00000,ko01000,ko01001,ko01002	-	-	-	C1_1,CNH,DMPK_coil,KELK,Pkinase,Pkinase_C
Egri009876.1	13037.EHJ76316	2.8e-101	375.9	KOG3510@1|root,KOG3510@2759|Eukaryota,39YR5@33154|Opisthokonta,3BMZY@33208|Metazoa,3D2DN@33213|Bilateria,41XIQ@6656|Arthropoda,3SI8Z@50557|Insecta,4428V@7088|Lepidoptera	33208|Metazoa	T	CD80-like C2-set immunoglobulin domain	-	-	-	-	-	-	-	-	-	-	-	-	Ig_3
Egri009941.1	7070.TC010690-PA	3.7e-69	268.5	2CYJV@1|root,2S4UE@2759|Eukaryota,3A98U@33154|Opisthokonta,3BV10@33208|Metazoa,3DACC@33213|Bilateria,4227J@6656|Arthropoda,3SQTS@50557|Insecta	33208|Metazoa	S	Phage integrase family	-	-	-	-	-	-	-	-	-	-	-	-	Phage_integrase
Egri010013.1	-	-	-	-	33208|Metazoa	-	unknown protein	-	-	-	-	-	-	-	-	-	-	-	-	-
Egri010044.1	7091.BGIBMGA005166-TA	1.3e-179	636.7	2C29R@1|root,2TA56@2759|Eukaryota,3950N@33154|Opisthokonta,3C9VG@33208|Metazoa,3DR03@33213|Bilateria,4275E@6656|Arthropoda,3SWZE@50557|Insecta,442QG@7088|Lepidoptera	33208|Metazoa	S	Potential DNA-binding domain	-	-	-	ko:K11668	-	-	-	-	ko00000,ko03036	-	-	-	zf-C3Hc3H
Egri010069.1	7091.BGIBMGA004949-TA	0	1803.1	COG1643@1|root,KOG0920@2759|Eukaryota,38ETH@33154|Opisthokonta,3BAM8@33208|Metazoa,3CVBU@33213|Bilateria,41U8N@6656|Arthropoda,3SHTU@50557|Insecta,442MV@7088|Lepidoptera	33208|Metazoa	A	Helicase associated domain (HA2) Add an annotation	TDRD9	GO:0000003,GO:0000018,GO:0000070,GO:0000278,GO:0000280,GO:0000335,GO:0000337,GO:0000578,GO:0000819,GO:0001556,GO:0001709,GO:0002064,GO:0002065,GO:0002066,GO:0003002,GO:0003006,GO:0003674,GO:0003676,GO:0003723,GO:0003724,GO:0003824,GO:0004004,GO:0004386,GO:0005488,GO:0005575,GO:0005622,GO:0005623,GO:0005634,GO:0005654,GO:0005737,GO:0005739,GO:0005829,GO:0006139,GO:0006259,GO:0006304,GO:0006305,GO:…	3.6.4.13	ko:K18408	-	-	-	-	ko00000,ko01000,ko03036	-	-	-	DEAD,HA2,Helicase_C,TUDOR
Egri010107.1	-	-	-	-	33208|Metazoa	-	unknown protein	-	-	-	-	-	-	-	-	-	-	-	-	-
Egri010164.1	34740.HMEL007647-PA	7e-235	819.7	KOG2674@1|root,KOG2674@2759|Eukaryota,38F9Z@33154|Opisthokonta,3BDGB@33208|Metazoa,3CW10@33213|Bilateria,41XQS@6656|Arthropoda,3SHUH@50557|Insecta,444DR@7088|Lepidoptera	33208|Metazoa	UZ	Cysteine protease required for the cytoplasm to vacuole transport (Cvt) and autophagy	ATG4C	GO:0000045,GO:0000422,GO:0003674,GO:0003824,GO:0004175,GO:0004197,GO:0005575,GO:0005576,GO:0005622,GO:0005623,GO:0005737,GO:0005829,GO:0006464,GO:0006497,GO:0006501,GO:0006508,GO:0006605,GO:0006612,GO:0006807,GO:0006810,GO:0006886,GO:0006914,GO:0006996,GO:0007005,GO:0007033,GO:0008104,GO:0008150,GO:0008152,GO:0008233,GO:0008234,GO:0009056,GO:0009058,GO:0009059,GO:0009987,GO:0015031,GO:0015833,GO:…	-	ko:K08342	ko04136,ko04138,ko04140,map04136,map04138,map04140	-	-	-	ko00000,ko00001,ko01000,ko01002,ko03029,ko04131	-	-	-	Peptidase_C54
Egri010166.1	13037.EHJ64946	4.6e-37	161.8	arCOG06848@1|root,2T7E3@2759|Eukaryota,391P7@33154|Opisthokonta,3C776@33208|Metazoa,3DN77@33213|Bilateria,424MM@6656|Arthropoda,3T19Q@50557|Insecta,44A5T@7088|Lepidoptera	33208|Metazoa	-	-	-	-	-	-	-	-	-	-	-	-	-	-	-
Egri010203.1	13037.EHJ71092	0	1132.1	COG4581@1|root,KOG0947@2759|Eukaryota,38BTP@33154|Opisthokonta,3BFU2@33208|Metazoa,3CZ64@33213|Bilateria,41VV5@6656|Arthropoda,3SH46@50557|Insecta,442UW@7088|Lepidoptera	33208|Metazoa	A	DSHCT	SKIV2L	GO:0000184,GO:0000288,GO:0000291,GO:0000956,GO:0003674,GO:0003724,GO:0003824,GO:0004004,GO:0004386,GO:0005575,GO:0005622,GO:0005623,GO:0005634,GO:0005737,GO:0005829,GO:0006139,GO:0006401,GO:0006402,GO:0006725,GO:0006807,GO:0008026,GO:0008150,GO:0008152,GO:0008186,GO:0009056,GO:0009057,GO:0009892,GO:0009987,GO:0010468,GO:0010605,GO:0010629,GO:0016070,GO:0016071,GO:0016462,GO:0016787,GO:0016817,GO:…	-	ko:K12599	ko03018,map03018	M00392	-	-	ko00000,ko00001,ko00002,ko01000,ko03019	-	-	-	DEAD,DSHCT,Helicase_C,rRNA_proc-arch
Egri010236.1	7091.BGIBMGA004986-TA	1.3e-192	679.1	COG5029@1|root,KOG0365@2759|Eukaryota,38CYN@33154|Opisthokonta,3B9DH@33208|Metazoa,3CVQA@33213|Bilateria,41VIR@6656|Arthropoda,3SI09@50557|Insecta,444JJ@7088|Lepidoptera	33208|Metazoa	O	Prenyltransferase and squalene oxidase repeat	FNTB	GO:0003674,GO:0003824,GO:0004311,GO:0004659,GO:0004660,GO:0005488,GO:0005515,GO:0005575,GO:0005622,GO:0005623,GO:0005737,GO:0005829,GO:0005856,GO:0005875,GO:0005965,GO:0006464,GO:0006807,GO:0006950,GO:0008150,GO:0008152,GO:0008270,GO:0008284,GO:0008285,GO:0008318,GO:0009611,GO:0009889,GO:0009891,GO:0009893,GO:0009987,GO:0010033,GO:0010035,GO:0010556,GO:0010557,GO:0010604,GO:0014070,GO:0015630,GO:…	2.5.1.58	ko:K05954	ko00900,ko01130,map00900,map01130	-	R09844	RC00069,RC03004	ko00000,ko00001,ko01000,ko01006	-	-	-	Churchill,Prenyltrans
Egri010261.1	7091.BGIBMGA000765-TA	0	1068.5	COG4108@1|root,KOG0464@2759|Eukaryota,38B4H@33154|Opisthokonta,3BA69@33208|Metazoa,3CVTK@33213|Bilateria,41Y1G@6656|Arthropoda,3SHGR@50557|Insecta,4429H@7088|Lepidoptera	33208|Metazoa	J	Elongation factor Tu GTP binding domain	GFM2	GO:0003674,GO:0003824,GO:0003924,GO:0005575,GO:0005622,GO:0005623,GO:0005737,GO:0005739,GO:0005759,GO:0006412,GO:0006415,GO:0006518,GO:0006807,GO:0006996,GO:0008150,GO:0008152,GO:0009058,GO:0009059,GO:0009987,GO:0010467,GO:0016043,GO:0016462,GO:0016787,GO:0016817,GO:0016818,GO:0017111,GO:0019538,GO:0022411,GO:0031974,GO:0032543,GO:0032790,GO:0032984,GO:0032988,GO:0034641,GO:0034645,GO:0043043,GO:…	-	ko:K02355	-	-	-	-	ko00000,ko03012,ko03029	-	-	-	EFG_C,EFG_II,EFG_IV,GTP_EFTU,GTP_EFTU_D2
Egri010264.1	13037.EHJ70254	0	1649.8	COG5076@1|root,KOG1245@2759|Eukaryota,39E4Z@33154|Opisthokonta,3BC80@33208|Metazoa,3CW6X@33213|Bilateria,41WGD@6656|Arthropoda,3SH4I@50557|Insecta,4435Y@7088|Lepidoptera	33208|Metazoa	B	Zinc ion binding	BAZ1A	GO:0000228,GO:0000785,GO:0000790,GO:0001672,GO:0003674,GO:0003676,GO:0003677,GO:0003824,GO:0005488,GO:0005515,GO:0005575,GO:0005622,GO:0005623,GO:0005634,GO:0005694,GO:0006139,GO:0006259,GO:0006260,GO:0006261,GO:0006323,GO:0006325,GO:0006333,GO:0006334,GO:0006338,GO:0006355,GO:0006357,GO:0006725,GO:0006807,GO:0006996,GO:0007275,GO:0007399,GO:0008150,GO:0008152,GO:0008623,GO:0009058,GO:0009059,GO:…	-	ko:K11655	-	-	-	-	ko00000,ko03036	-	-	-	Bromodomain,DDT,PHD,WAC_Acf1_DNA_bd,WHIM1,WSD
Egri010284.1	7091.BGIBMGA014236-TA	1.6e-67	264.2	COG5022@1|root,KOG0164@2759|Eukaryota,38EEB@33154|Opisthokonta,3BA2S@33208|Metazoa,3CSGY@33213|Bilateria,41V9Y@6656|Arthropoda,3SGG1@50557|Insecta	33208|Metazoa	Z	Belongs to the TRAFAC class myosin-kinesin ATPase superfamily. Myosin family	MYO1D	GO:0000003,GO:0000146,GO:0001891,GO:0002009,GO:0002165,GO:0002250,GO:0002252,GO:0002253,GO:0002376,GO:0002429,GO:0002431,GO:0002433,GO:0002443,GO:0002449,GO:0002456,GO:0002460,GO:0002682,GO:0002684,GO:0002757,GO:0002764,GO:0002768,GO:0003006,GO:0003674,GO:0003774,GO:0003779,GO:0003824,GO:0005488,GO:0005515,GO:0005516,GO:0005543,GO:0005546,GO:0005547,GO:0005575,GO:0005622,GO:0005623,GO:0005737,GO:…	-	ko:K10356	-	-	-	-	ko00000,ko01009,ko03036,ko04131,ko04147,ko04812	-	-	-	IQ,Myosin_TH1,Myosin_head
Egri010288.1	13037.EHJ65908	6.2e-247	860.5	KOG3745@1|root,KOG3745@2759|Eukaryota,38C8R@33154|Opisthokonta,3BCSN@33208|Metazoa,3D1AK@33213|Bilateria,41VUI@6656|Arthropoda,3SJXQ@50557|Insecta,444WG@7088|Lepidoptera	33208|Metazoa	U	Exocyst complex component Sec10	EXOC5	GO:0000145,GO:0001505,GO:0001736,GO:0001738,GO:0001894,GO:0002009,GO:0003674,GO:0005488,GO:0005515,GO:0005575,GO:0005622,GO:0005623,GO:0005737,GO:0005829,GO:0005938,GO:0006810,GO:0006836,GO:0006887,GO:0006892,GO:0006893,GO:0006903,GO:0006904,GO:0006915,GO:0006996,GO:0007154,GO:0007164,GO:0007267,GO:0007268,GO:0007269,GO:0008013,GO:0008104,GO:0008150,GO:0008219,GO:0009653,GO:0009888,GO:0009987,GO:…	-	ko:K19984	-	-	-	-	ko00000,ko04131	-	-	-	Sec10
Egri010336.1	7091.BGIBMGA005016-TA	1.2e-182	646	KOG3993@1|root,KOG3993@2759|Eukaryota,38BE3@33154|Opisthokonta,3BAJB@33208|Metazoa,3CXCE@33213|Bilateria,41ZE0@6656|Arthropoda,3SMJQ@50557|Insecta,445NY@7088|Lepidoptera	33208|Metazoa	K	zinc finger	INSM2	GO:0000122,GO:0000902,GO:0000904,GO:0000976,GO:0000977,GO:0000978,GO:0000981,GO:0000982,GO:0000987,GO:0001012,GO:0001047,GO:0001067,GO:0001078,GO:0001085,GO:0001227,GO:0001654,GO:0001754,GO:0001764,GO:0001932,GO:0001933,GO:0002064,GO:0002065,GO:0002066,GO:0002067,GO:0002068,GO:0003309,GO:0003310,GO:0003323,GO:0003357,GO:0003358,GO:0003407,GO:0003674,GO:0003676,GO:0003677,GO:0003682,GO:0003690,GO:…	-	-	-	-	-	-	-	-	-	-	zf-C2H2,zf-C2H2_4
Egri010344.1	13037.EHJ78144	1.4e-142	513.5	2EUSP@1|root,2SWWA@2759|Eukaryota,394XY@33154|Opisthokonta,3C9U2@33208|Metazoa,3DQYK@33213|Bilateria,4274C@6656|Arthropoda,3SWXY@50557|Insecta,442GC@7088|Lepidoptera	33208|Metazoa	-	-	-	-	-	ko:K10442	-	-	-	-	ko00000,ko04121	-	-	-	Kelch_1
Egri010435.1	34740.HMEL007995-PA	9.1e-201	707.2	COG2072@1|root,KOG1399@2759|Eukaryota,38F1Q@33154|Opisthokonta,3BIJ2@33208|Metazoa,3CTAA@33213|Bilateria,41VG7@6656|Arthropoda,3SKA3@50557|Insecta,448KD@7088|Lepidoptera	33208|Metazoa	Q	Flavin-binding monooxygenase-like	-	-	-	-	-	-	-	-	-	-	-	-	FMO-like
Egri010451.1	-	-	-	-	33208|Metazoa	-	unknown protein	-	-	-	-	-	-	-	-	-	-	-	-	-
Egri010453.1	34740.HMEL013030-PA	0	1798.9	KOG3510@1|root,KOG3510@2759|Eukaryota,38C1V@33154|Opisthokonta,3BBJF@33208|Metazoa,3D463@33213|Bilateria,41WQ3@6656|Arthropoda,3SHVA@50557|Insecta,44877@7088|Lepidoptera	33208|Metazoa	T	Immunoglobulin C-2 Type	-	GO:0003674,GO:0005488,GO:0005515,GO:0005575,GO:0005623,GO:0005886,GO:0005887,GO:0007155,GO:0007156,GO:0008150,GO:0016020,GO:0016021,GO:0022610,GO:0031224,GO:0031226,GO:0042802,GO:0044425,GO:0044459,GO:0044464,GO:0071944,GO:0098609,GO:0098742	-	-	-	-	-	-	-	-	-	-	I-set,Ig_3,fn3,ig
Egri010470.1	7091.BGIBMGA004965-TA	1.8e-177	629	KOG1192@1|root,KOG1192@2759|Eukaryota,396EZ@33154|Opisthokonta,3CATG@33208|Metazoa,3DS13@33213|Bilateria,4285Y@6656|Arthropoda,3SXSP@50557|Insecta,445PX@7088|Lepidoptera	33208|Metazoa	G	UDP-glucoronosyl and UDP-glucosyl transferase	-	-	2.4.1.17	ko:K00699	ko00040,ko00053,ko00140,ko00830,ko00860,ko00980,ko00982,ko00983,ko01100,ko01110,ko05204,map00040,map00053,map00140,map00830,map00860,map00980,map00982,map00983,map01100,map01110,map05204	M00014,M00129	R01383,R02358,R02389,R02478,R02502,R02902,R03091,R04352,R04353,R04354,R04683,R07106,R08259,R08261,R08262,R08263,R08615,R09426,R09427,R09428	RC00005,RC00033,RC00049,RC00059,RC00078,RC00171,RC00397,RC00523,RC00529,RC00708,RC02748	ko00000,ko00001,ko00002,ko01000,ko01003	-	GT1	-	UDPGT
Egri010484.1	13037.EHJ74579	0	1372.8	2CMBU@1|root,2QPX6@2759|Eukaryota,39RSH@33154|Opisthokonta,3BND9@33208|Metazoa,3D0QJ@33213|Bilateria,41UEQ@6656|Arthropoda,3SIK1@50557|Insecta,445E9@7088|Lepidoptera	33208|Metazoa	S	von Willebrand factor (vWF) type C domain	-	GO:0000902,GO:0000904,GO:0002164,GO:0002165,GO:0002168,GO:0003674,GO:0005575,GO:0005623,GO:0005886,GO:0005887,GO:0006928,GO:0006935,GO:0007154,GO:0007165,GO:0007275,GO:0007399,GO:0007409,GO:0007411,GO:0008150,GO:0009605,GO:0009653,GO:0009791,GO:0009987,GO:0016020,GO:0016021,GO:0016043,GO:0016324,GO:0022008,GO:0023052,GO:0030030,GO:0030154,GO:0030182,GO:0031175,GO:0031224,GO:0031226,GO:0032501,GO:…	-	-	-	-	-	-	-	-	-	-	VWC,fn3
Egri010522.1	13037.EHJ69846	9.3e-30	138.3	2D9HJ@1|root,2TEKR@2759|Eukaryota,39A5A@33154|Opisthokonta,3CE8X@33208|Metazoa,3DVN2@33213|Bilateria,426DE@6656|Arthropoda,3SYR9@50557|Insecta,447TJ@7088|Lepidoptera	33208|Metazoa	-	-	-	-	-	-	-	-	-	-	-	-	-	-	-
Egri010527.1	-	-	-	-	33208|Metazoa	-	unknown protein	-	-	-	-	-	-	-	-	-	-	-	-	-
Egri010540.1	13037.EHJ67177	2e-50	206.5	2B1C7@1|root,2S0A1@2759|Eukaryota,38W62@33154|Opisthokonta,3BY0I@33208|Metazoa	33208|Metazoa	-	-	-	-	-	-	-	-	-	-	-	-	-	-	Exo_endo_phos
Egri010542.1	34740.HMEL011773-PA	1.3e-272	946	COG1196@1|root,KOG0933@2759|Eukaryota,38GT2@33154|Opisthokonta,3B9Q1@33208|Metazoa,3CYKQ@33213|Bilateria,41WMA@6656|Arthropoda,3SIFB@50557|Insecta,4434E@7088|Lepidoptera	33208|Metazoa	BD	RecF/RecN/SMC N terminal domain	SMC2	GO:0000003,GO:0000012,GO:0000070,GO:0000228,GO:0000278,GO:0000280,GO:0000775,GO:0000785,GO:0000793,GO:0000796,GO:0000803,GO:0000819,GO:0003674,GO:0003676,GO:0003677,GO:0003682,GO:0003697,GO:0003824,GO:0005488,GO:0005515,GO:0005575,GO:0005622,GO:0005623,GO:0005634,GO:0005654,GO:0005694,GO:0005730,GO:0005737,GO:0005829,GO:0006139,GO:0006259,GO:0006281,GO:0006323,GO:0006725,GO:0006807,GO:0006950,GO:…	-	ko:K06674	ko04111,map04111	-	-	-	ko00000,ko00001,ko03036	-	-	-	SMC_N,SMC_hinge
Egri010548.1	13037.EHJ72794	0	1221.5	COG1293@1|root,KOG2030@2759|Eukaryota,38HSA@33154|Opisthokonta,3BEMP@33208|Metazoa,3CWJJ@33213|Bilateria,41UY6@6656|Arthropoda,3SHK4@50557|Insecta,4427V@7088|Lepidoptera	33208|Metazoa	K	Domain of unknown function (DUF3441)	NEMF	GO:0006611,GO:0006810,GO:0006886,GO:0006913,GO:0008104,GO:0008150,GO:0009966,GO:0009967,GO:0010646,GO:0010647,GO:0010941,GO:0010942,GO:0015031,GO:0015833,GO:0023051,GO:0023056,GO:0033036,GO:0034613,GO:0042886,GO:0042981,GO:0043065,GO:0043067,GO:0043068,GO:0045184,GO:0046907,GO:0048518,GO:0048522,GO:0048583,GO:0048584,GO:0050789,GO:0050794,GO:0051168,GO:0051169,GO:0051179,GO:0051234,GO:0051641,GO:…	-	-	-	-	-	-	-	-	-	-	DUF3441,DUF814,FbpA
Egri010550.1	13037.EHJ76259	0	1300.8	KOG3515@1|root,KOG3515@2759|Eukaryota,39SG7@33154|Opisthokonta,3BCU0@33208|Metazoa,3D0EA@33213|Bilateria,41TNB@6656|Arthropoda,3SJ21@50557|Insecta,44B0R@7088|Lepidoptera	33208|Metazoa	T	CD80-like C2-set immunoglobulin domain	-	-	-	-	-	-	-	-	-	-	-	-	C2-set_2,Ig_3,V-set,fn3,ig
Egri010572.1	13037.EHJ69134	0	1387.9	COG2202@1|root,KOG0501@2759|Eukaryota,38HAJ@33154|Opisthokonta,3BB5P@33208|Metazoa,3CRBS@33213|Bilateria,41UC3@6656|Arthropoda,3SJH6@50557|Insecta,441XW@7088|Lepidoptera	33208|Metazoa	P	activity. It is involved in the biological process described with	KCNH5	GO:0000003,GO:0000768,GO:0001964,GO:0003008,GO:0003012,GO:0003674,GO:0005215,GO:0005216,GO:0005244,GO:0005249,GO:0005251,GO:0005261,GO:0005267,GO:0005488,GO:0005515,GO:0005516,GO:0005543,GO:0005575,GO:0005622,GO:0005623,GO:0005634,GO:0005635,GO:0005637,GO:0005737,GO:0005768,GO:0005769,GO:0005886,GO:0005887,GO:0005902,GO:0006810,GO:0006811,GO:0006812,GO:0006813,GO:0006936,GO:0006949,GO:0007154,GO:…	-	ko:K04904,ko:K04908	-	-	-	-	ko00000,ko04040	1.A.1.20.4,1.A.1.20.6,1.I.1.1.3	-	-	Ion_trans,PAS_9,cNMP_binding
Egri010656.1	34740.HMEL003654-PA	4.1e-196	691	KOG1721@1|root,KOG1721@2759|Eukaryota,38EJ6@33154|Opisthokonta,3BE4M@33208|Metazoa,3CVTV@33213|Bilateria,41VK8@6656|Arthropoda,3SGPE@50557|Insecta,4426E@7088|Lepidoptera	33208|Metazoa	S	Zinc finger, C2H2 type	BCL11A	GO:0000122,GO:0000902,GO:0000904,GO:0000976,GO:0000977,GO:0000978,GO:0000981,GO:0000982,GO:0000987,GO:0001012,GO:0001067,GO:0001077,GO:0001078,GO:0001227,GO:0001228,GO:0001558,GO:0001654,GO:0001775,GO:0002064,GO:0002200,GO:0002376,GO:0002520,GO:0002521,GO:0002562,GO:0002568,GO:0002681,GO:0002791,GO:0002792,GO:0003334,GO:0003382,GO:0003674,GO:0003676,GO:0003677,GO:0003690,GO:0003700,GO:0003712,GO:…	-	ko:K22045,ko:K22046	ko05202,map05202	-	-	-	ko00000,ko00001,ko03000	-	-	-	zf-C2H2
Egri010743.1	7091.BGIBMGA011228-TA	1.7e-245	855.9	COG1132@1|root,KOG0055@2759|Eukaryota,38E88@33154|Opisthokonta,3B958@33208|Metazoa,3CVKH@33213|Bilateria,41WNN@6656|Arthropoda,3SIMD@50557|Insecta,449MC@7088|Lepidoptera	33208|Metazoa	Q	ABC transporter transmembrane region	pgp-2	GO:0000003,GO:0001666,GO:0003008,GO:0003014,GO:0003674,GO:0003824,GO:0005215,GO:0005575,GO:0005622,GO:0005623,GO:0005737,GO:0005886,GO:0005887,GO:0006810,GO:0006855,GO:0006928,GO:0006950,GO:0006996,GO:0007276,GO:0008150,GO:0008354,GO:0008559,GO:0009628,GO:0009636,GO:0009987,GO:0010876,GO:0015238,GO:0015399,GO:0015405,GO:0015562,GO:0015893,GO:0016020,GO:0016021,GO:0016043,GO:0016462,GO:0016477,GO:…	3.6.3.44	ko:K05658	ko02010,ko04976,ko05206,ko05226,map02010,map04976,map05206,map05226	-	-	-	ko00000,ko00001,ko01000,ko02000,ko04090,ko04147	3.A.1.201	-	-	ABC_membrane,ABC_tran
Egri010747.1	34740.HMEL002811-PA	7.3e-43	183	KOG1721@1|root,KOG1721@2759|Eukaryota,38XHC@33154|Opisthokonta,3C5M4@33208|Metazoa,3DQGX@33213|Bilateria,42C3Y@6656|Arthropoda,3SY83@50557|Insecta,446VV@7088|Lepidoptera	33208|Metazoa	S	Zinc finger, C2H2 type	-	-	-	-	-	-	-	-	-	-	-	-	zf-C2H2
Egri010791.1	7091.BGIBMGA008562-TA	2.7e-134	486.5	28JSU@1|root,2QS6N@2759|Eukaryota,39YCK@33154|Opisthokonta,3BJSE@33208|Metazoa,3D4QV@33213|Bilateria,41YJ5@6656|Arthropoda,3SH9Z@50557|Insecta,444I9@7088|Lepidoptera	33208|Metazoa	-	-	-	-	-	-	-	-	-	-	-	-	-	-	-
Egri010797.1	-	-	-	-	33208|Metazoa	-	unknown protein	-	-	-	-	-	-	-	-	-	-	-	-	-
Egri010809.1	48698.ENSPFOP00000013228	1e-08	65.9	KOG4295@1|root,KOG4295@2759|Eukaryota,39W2M@33154|Opisthokonta,3BFPP@33208|Metazoa,3D4UK@33213|Bilateria,48BPC@7711|Chordata,4972A@7742|Vertebrata,4A2W4@7898|Actinopterygii	33208|Metazoa	O	Tissue factor pathway inhibitor	TFPI2	GO:0005575,GO:0005576	-	-	-	-	-	-	-	-	-	-	Kunitz_BPTI
Egri010826.1	7070.TC007654-PA	1.8e-67	263.1	KOG0494@1|root,KOG0494@2759|Eukaryota,39S4I@33154|Opisthokonta,3BEID@33208|Metazoa,3CRFE@33213|Bilateria,41TVQ@6656|Arthropoda,3SG4Z@50557|Insecta	33208|Metazoa	K	sequence-specific DNA binding. It is involved in the biological process described with regulation of transcription, DNA-templated	VSX2	GO:0000003,GO:0000122,GO:0000981,GO:0001067,GO:0001654,GO:0001704,GO:0001707,GO:0001708,GO:0001710,GO:0001748,GO:0001764,GO:0003008,GO:0003407,GO:0003674,GO:0003676,GO:0003677,GO:0003682,GO:0003700,GO:0005488,GO:0005575,GO:0005622,GO:0005623,GO:0005634,GO:0005737,GO:0006355,GO:0006357,GO:0006928,GO:0007275,GO:0007369,GO:0007399,GO:0007417,GO:0007420,GO:0007423,GO:0007498,GO:0007501,GO:0007600,GO:…	-	ko:K09335,ko:K09336	-	-	-	-	ko00000,ko03000	-	-	-	Homeobox,OAR
Egri010838.1	7217.FBpp0118439	2.2e-11	74.7	KOG4295@1|root,KOG4295@2759|Eukaryota	33208|Metazoa	S	serine-type endopeptidase inhibitor activity	SPINT3	-	-	ko:K06231,ko:K06238,ko:K16628	ko04024,ko04151,ko04340,ko04510,ko04512,ko04974,ko05165,ko05200,ko05217,map04024,map04151,map04340,map04510,map04512,map04974,map05165,map05200,map05217	-	-	-	ko00000,ko00001,ko00536,ko04147,ko04516	-	-	-	Collagen,Kunitz_BPTI,VWA,fn3
Egri010872.1	7091.BGIBMGA008561-TA	0	1134.4	KOG2677@1|root,KOG2677@2759|Eukaryota,39HEI@33154|Opisthokonta,3BDR4@33208|Metazoa,3CSND@33213|Bilateria,41XFT@6656|Arthropoda,3SI70@50557|Insecta,443CK@7088|Lepidoptera	33208|Metazoa	U	It is involved in the biological process described with	stnB	GO:0003674,GO:0005488,GO:0005515,GO:0005575,GO:0005622,GO:0005623,GO:0005737,GO:0006810,GO:0006897,GO:0007154,GO:0007267,GO:0007268,GO:0008021,GO:0008150,GO:0009987,GO:0012505,GO:0016192,GO:0023052,GO:0030100,GO:0030133,GO:0030139,GO:0031410,GO:0031982,GO:0032879,GO:0036465,GO:0040012,GO:0040017,GO:0043226,GO:0043227,GO:0043229,GO:0044424,GO:0044444,GO:0044456,GO:0044464,GO:0045202,GO:0046907,GO:…	-	ko:K20067	-	-	-	-	ko00000,ko04131	-	-	-	Adap_comp_sub
Egri010916.1	8469.XP_007067834.1	5e-08	63.5	KOG4295@1|root,KOG4295@2759|Eukaryota,3A2A3@33154|Opisthokonta,3BSS9@33208|Metazoa,3D9C0@33213|Bilateria,48GFT@7711|Chordata,49D1X@7742|Vertebrata,4CJFK@8459|Testudines	33208|Metazoa	O	Four-disulfide core domains	EPPIN	GO:0001669,GO:0003008,GO:0005575,GO:0005576,GO:0005622,GO:0005623,GO:0005737,GO:0006950,GO:0006952,GO:0007600,GO:0008150,GO:0009605,GO:0009607,GO:0009617,GO:0009892,GO:0009986,GO:0010466,GO:0010605,GO:0012505,GO:0019222,GO:0019233,GO:0030141,GO:0030162,GO:0031323,GO:0031324,GO:0031410,GO:0031982,GO:0032268,GO:0032269,GO:0032501,GO:0042742,GO:0043086,GO:0043207,GO:0043226,GO:0043227,GO:0043229,GO:…	-	-	-	-	-	-	-	-	-	-	Kunitz_BPTI,WAP
Egri011045.1	7091.BGIBMGA008572-TA	2.1e-108	401	COG5260@1|root,KOG2277@2759|Eukaryota,38DC1@33154|Opisthokonta,3BI65@33208|Metazoa,3CUX9@33213|Bilateria,41YSX@6656|Arthropoda,3SM4W@50557|Insecta,4438N@7088|Lepidoptera	33208|Metazoa	D	Cid1 family poly A polymerase	-	-	2.7.7.19,2.7.7.52	ko:K18709	-	-	-	-	ko00000,ko01000,ko03019	-	-	-	NTP_transf_2,PAP_assoc,RRM_1
Egri011051.1	34740.HMEL006123-PA	1.3e-29	136	KOG3441@1|root,KOG3441@2759|Eukaryota,3A1IW@33154|Opisthokonta,3BQKY@33208|Metazoa,3D7D5@33213|Bilateria,41ZFI@6656|Arthropoda,3SZ3D@50557|Insecta	33208|Metazoa	J	ribosomal protein L14	MRPL14	GO:0000313,GO:0000315,GO:0003674,GO:0003735,GO:0005198,GO:0005575,GO:0005622,GO:0005623,GO:0005737,GO:0005739,GO:0005740,GO:0005743,GO:0005759,GO:0005761,GO:0005762,GO:0005840,GO:0006412,GO:0006414,GO:0006415,GO:0006518,GO:0006807,GO:0008150,GO:0008152,GO:0009058,GO:0009059,GO:0009987,GO:0010467,GO:0015934,GO:0016020,GO:0016043,GO:0019538,GO:0019866,GO:0022411,GO:0031090,GO:0031966,GO:0031967,GO:…	-	ko:K02874	ko03010,map03010	M00178,M00179	-	-	br01610,ko00000,ko00001,ko00002,ko03011	-	-	-	Ribosomal_L14
Egri011091.1	13037.EHJ73745	6.1e-253	880.9	KOG0515@1|root,KOG0515@2759|Eukaryota,38HT9@33154|Opisthokonta,3BCSY@33208|Metazoa,3CW0I@33213|Bilateria,41VX8@6656|Arthropoda,3SHW7@50557|Insecta,445IM@7088|Lepidoptera	33208|Metazoa	T	Src homology 3 domains	PPP1R13B	GO:0001932,GO:0001934,GO:0002039,GO:0003674,GO:0005070,GO:0005488,GO:0005515,GO:0005575,GO:0005622,GO:0005623,GO:0005634,GO:0005654,GO:0005737,GO:0005829,GO:0005886,GO:0005912,GO:0006810,GO:0006839,GO:0006915,GO:0006996,GO:0007005,GO:0007006,GO:0007154,GO:0007165,GO:0007275,GO:0007399,GO:0007417,GO:0007507,GO:0008047,GO:0008134,GO:0008150,GO:0008219,GO:0009314,GO:0009628,GO:0009790,GO:0009792,GO:…	-	ko:K02177,ko:K16823,ko:K17554	ko04320,ko04390,map04320,map04390	-	-	-	ko00000,ko00001,ko01009,ko03019,ko03041	-	-	-	Ank_2,Ank_4,SH3_1
Egri011144.1	-	-	-	-	33208|Metazoa	-	unknown protein	-	-	-	-	-	-	-	-	-	-	-	-	-
Egri011147.1	7091.BGIBMGA011228-TA	3.3e-81	308.5	COG1132@1|root,KOG0055@2759|Eukaryota,38E88@33154|Opisthokonta,3B958@33208|Metazoa,3CVKH@33213|Bilateria,41WNN@6656|Arthropoda,3SIMD@50557|Insecta,449MC@7088|Lepidoptera	33208|Metazoa	Q	ABC transporter transmembrane region	pgp-2	GO:0000003,GO:0001666,GO:0003008,GO:0003014,GO:0003674,GO:0003824,GO:0005215,GO:0005575,GO:0005622,GO:0005623,GO:0005737,GO:0005886,GO:0005887,GO:0006810,GO:0006855,GO:0006928,GO:0006950,GO:0006996,GO:0007276,GO:0008150,GO:0008354,GO:0008559,GO:0009628,GO:0009636,GO:0009987,GO:0010876,GO:0015238,GO:0015399,GO:0015405,GO:0015562,GO:0015893,GO:0016020,GO:0016021,GO:0016043,GO:0016462,GO:0016477,GO:…	3.6.3.44	ko:K05658	ko02010,ko04976,ko05206,ko05226,map02010,map04976,map05206,map05226	-	-	-	ko00000,ko00001,ko01000,ko02000,ko04090,ko04147	3.A.1.201	-	-	ABC_membrane,ABC_tran
Egri011210.1	13037.EHJ73678	1.9e-139	502.3	28IF7@1|root,2QQS1@2759|Eukaryota,38DDD@33154|Opisthokonta,3BFXY@33208|Metazoa,3CUZ1@33213|Bilateria,41WPK@6656|Arthropoda,3SIYU@50557|Insecta,441TG@7088|Lepidoptera	33208|Metazoa	F	Inositol 1, 3, 4-trisphosphate 5/6-kinase	ITPK1	GO:0003674,GO:0003824,GO:0005575,GO:0005622,GO:0005623,GO:0005737,GO:0005829,GO:0005886,GO:0006066,GO:0006793,GO:0006796,GO:0006950,GO:0007154,GO:0007165,GO:0007275,GO:0007399,GO:0007596,GO:0007599,GO:0008150,GO:0008152,GO:0009611,GO:0009790,GO:0009792,GO:0009888,GO:0009987,GO:0016020,GO:0016301,GO:0016310,GO:0016311,GO:0016324,GO:0016740,GO:0016772,GO:0016773,GO:0016787,GO:0016788,GO:0016791,GO:…	2.7.1.134,2.7.1.159	ko:K00913	ko00562,ko01100,ko04070,map00562,map01100,map04070	M00132	R03428,R03429,R03479	RC00002,RC00078	ko00000,ko00001,ko00002,ko01000	-	-	-	Ins134_P3_kin
Egri011230.1	176946.XP_007444747.1	1.8e-08	65.1	KOG3538@1|root,KOG4597@2759|Eukaryota,38EQB@33154|Opisthokonta,3BB8S@33208|Metazoa,3E52Q@33213|Bilateria,485NV@7711|Chordata,4994V@7742|Vertebrata	33208|Metazoa	O	BPTI/Kunitz family of serine protease inhibitors.	mig-6	GO:0000003,GO:0000902,GO:0002119,GO:0002164,GO:0005575,GO:0005576,GO:0005604,GO:0007275,GO:0008150,GO:0009653,GO:0009790,GO:0009791,GO:0009792,GO:0009987,GO:0016043,GO:0031012,GO:0032501,GO:0032502,GO:0032504,GO:0032989,GO:0044421,GO:0048598,GO:0048856,GO:0048869,GO:0062023,GO:0071840	-	-	-	-	-	-	-	-	-	-	ADAM_spacer1,Kunitz_BPTI,PLAC,TSP_1,WAP
Egri012405.1	13037.EHJ73316	5.9e-136	491.1	KOG2532@1|root,KOG2532@2759|Eukaryota,38CXA@33154|Opisthokonta,3BG67@33208|Metazoa,3D1CY@33213|Bilateria,41XS1@6656|Arthropoda,3SI50@50557|Insecta,448SW@7088|Lepidoptera	33208|Metazoa	G	Major Facilitator Superfamily	-	GO:0001666,GO:0003002,GO:0003674,GO:0005215,GO:0005575,GO:0005623,GO:0005886,GO:0006810,GO:0006811,GO:0006820,GO:0006950,GO:0007275,GO:0007389,GO:0007444,GO:0007447,GO:0007450,GO:0008150,GO:0009628,GO:0009888,GO:0009953,GO:0016020,GO:0016021,GO:0022857,GO:0031224,GO:0032501,GO:0032502,GO:0035220,GO:0035222,GO:0035295,GO:0036293,GO:0044425,GO:0044464,GO:0048190,GO:0048513,GO:0048731,GO:0048856,GO:…	-	ko:K12301	ko04142,map04142	-	-	-	ko00000,ko00001,ko02000	2.A.1.14.10	-	-	MFS_1
Egri012511.1	34740.HMEL013671-PA	8e-25	120.9	KOG4029@1|root,KOG4029@2759|Eukaryota,390JT@33154|Opisthokonta,3BJK9@33208|Metazoa,3D387@33213|Bilateria,4218I@6656|Arthropoda,3SP2J@50557|Insecta,4468P@7088|Lepidoptera	33208|Metazoa	K	helix loop helix domain	TAL1	GO:0000122,GO:0000228,GO:0000785,GO:0000790,GO:0000902,GO:0000904,GO:0000976,GO:0000977,GO:0000978,GO:0000980,GO:0000981,GO:0000987,GO:0001012,GO:0001067,GO:0001085,GO:0001158,GO:0001501,GO:0001525,GO:0001568,GO:0001570,GO:0001672,GO:0001704,GO:0001707,GO:0001932,GO:0001934,GO:0001944,GO:0002244,GO:0002262,GO:0002376,GO:0002520,GO:0002521,GO:0002573,GO:0002682,GO:0002683,GO:0002684,GO:0002761,GO:…	-	ko:K09068,ko:K15604	ko05202,map05202	-	-	-	ko00000,ko00001,ko03000	-	-	-	HLH
Egri012677.1	7091.BGIBMGA006134-TA	0	1082.4	KOG1837@1|root,KOG1837@2759|Eukaryota,38FG2@33154|Opisthokonta,3BJ81@33208|Metazoa,3CS6K@33213|Bilateria,41XQW@6656|Arthropoda,3SGUK@50557|Insecta,441JX@7088|Lepidoptera	33208|Metazoa	S	BP28CT (NUC211) domain	HEATR1	GO:0000462,GO:0001650,GO:0003674,GO:0003676,GO:0003723,GO:0005488,GO:0005575,GO:0005622,GO:0005623,GO:0005634,GO:0005654,GO:0005730,GO:0005737,GO:0005739,GO:0006139,GO:0006355,GO:0006356,GO:0006364,GO:0006396,GO:0006725,GO:0006807,GO:0008150,GO:0008152,GO:0009889,GO:0009891,GO:0009893,GO:0009894,GO:0009987,GO:0010467,GO:0010468,GO:0010556,GO:0010557,GO:0010604,GO:0010608,GO:0010628,GO:0010941,GO:…	6.5.1.3	ko:K14415,ko:K14550	ko03008,map03008	-	-	-	ko00000,ko00001,ko01000,ko03009,ko03016	-	-	-	BP28CT,U3snoRNP10
Egri012944.1	34740.HMEL006159-PA	4.1e-140	504.2	COG0491@1|root,KOG0813@2759|Eukaryota,38BZ4@33154|Opisthokonta,3BES6@33208|Metazoa,3CSY3@33213|Bilateria,41XP5@6656|Arthropoda,3SGWF@50557|Insecta,444F7@7088|Lepidoptera	33208|Metazoa	S	Metallo-beta-lactamase superfamily	LACTB2	GO:0003674,GO:0003676,GO:0003723,GO:0003727,GO:0003824,GO:0004518,GO:0004519,GO:0004521,GO:0004540,GO:0005488,GO:0005575,GO:0005622,GO:0005623,GO:0005737,GO:0005739,GO:0005759,GO:0006139,GO:0006725,GO:0006807,GO:0008150,GO:0008152,GO:0008270,GO:0009987,GO:0016070,GO:0016787,GO:0016788,GO:0031974,GO:0034641,GO:0043167,GO:0043169,GO:0043170,GO:0043226,GO:0043227,GO:0043229,GO:0043231,GO:0043233,GO:…	-	-	-	-	-	-	-	-	-	-	Lactamase_B
Egri013445.1	13037.EHJ69081	7.2e-31	141.4	2CX7P@1|root,2RWIB@2759|Eukaryota,38VMA@33154|Opisthokonta,3C5Y4@33208|Metazoa,3DKZY@33213|Bilateria,4236X@6656|Arthropoda,3T195@50557|Insecta,44A48@7088|Lepidoptera	33208|Metazoa	S	Pfam:DUF3609	-	-	-	-	-	-	-	-	-	-	-	-	-
Egri013891.1	7091.BGIBMGA011034-TA	4.3e-55	221.5	COG4886@1|root,KOG4641@2759|Eukaryota,39T87@33154|Opisthokonta,3BDF7@33208|Metazoa,3CZQ7@33213|Bilateria	33208|Metazoa	T	positive regulation of type III interferon production	-	-	-	-	-	-	-	-	-	-	-	-	LRR_5,LRR_8,TIR,TIR_2
Egri013912.1	7091.BGIBMGA013921-TA	3.6e-65	256.1	2C5AU@1|root,2TAFB@2759|Eukaryota,395DV@33154|Opisthokonta,3CA1P@33208|Metazoa,3DR5Z@33213|Bilateria,427BC@6656|Arthropoda,3T0WA@50557|Insecta,444MC@7088|Lepidoptera	33208|Metazoa	-	-	-	-	-	-	-	-	-	-	-	-	-	-	-
Egri013973.1	-	-	-	-	33208|Metazoa	-	unknown protein	-	-	-	-	-	-	-	-	-	-	-	-	-
Egri014250.1	34740.HMEL015559-PA	2.1e-149	535.8	KOG0254@1|root,KOG0254@2759|Eukaryota,39J2B@33154|Opisthokonta,3BME6@33208|Metazoa,3D51J@33213|Bilateria,41Y7H@6656|Arthropoda,3SHCC@50557|Insecta,445V4@7088|Lepidoptera	33208|Metazoa	U	Sugar (and other) transporter	-	-	-	ko:K08145	-	-	-	-	ko00000,ko02000	2.A.1.1.46	-	-	Sugar_tr
Egri014273.1	-	-	-	-	33208|Metazoa	-	unknown protein	-	-	-	-	-	-	-	-	-	-	-	-	-
Egri014467.1	7091.BGIBMGA004567-TA	8.7e-27	126.3	KOG0254@1|root,KOG0254@2759|Eukaryota,39J2B@33154|Opisthokonta,3BME6@33208|Metazoa,3D51J@33213|Bilateria,41Y7H@6656|Arthropoda,3SHCC@50557|Insecta,4454B@7088|Lepidoptera	33208|Metazoa	U	Sugar (and other) transporter	-	-	-	ko:K08145	-	-	-	-	ko00000,ko02000	2.A.1.1.46	-	-	Sugar_tr
Egri014694.1	7091.BGIBMGA014330-TA	2.6e-42	179.1	KOG1075@1|root,KOG1075@2759|Eukaryota,39Y9N@33154|Opisthokonta,3BKRZ@33208|Metazoa,3CWQ0@33213|Bilateria,424BC@6656|Arthropoda,3T120@50557|Insecta,448ZK@7088|Lepidoptera	33208|Metazoa	S	Ribonuclease H protein	-	-	-	-	-	-	-	-	-	-	-	-	RVT_1
Egri014905.1	13037.EHJ73588	1.7e-85	323.6	KOG0255@1|root,KOG0255@2759|Eukaryota,38FJ1@33154|Opisthokonta,3B9N9@33208|Metazoa,3CT4W@33213|Bilateria,41XKH@6656|Arthropoda,3SI49@50557|Insecta,44871@7088|Lepidoptera	33208|Metazoa	S	Sugar (and other) transporter	SLC22A14	GO:0003674,GO:0005215,GO:0005575,GO:0006810,GO:0006811,GO:0006820,GO:0008150,GO:0008509,GO:0008514,GO:0015075,GO:0015711,GO:0016020,GO:0016021,GO:0022857,GO:0031224,GO:0034220,GO:0044425,GO:0051179,GO:0051234,GO:0055085,GO:0071702,GO:0098656	-	ko:K08202,ko:K08209,ko:K08210	ko05231,map05231	-	-	-	ko00000,ko00001,ko02000	2.A.1.19,2.A.1.19.17,2.A.1.19.2,2.A.1.19.3	-	-	MFS_1,Sugar_tr
Egri015080.1	7091.BGIBMGA009033-TA	2e-60	239.2	COG1028@1|root,KOG0725@2759|Eukaryota,3905U@33154|Opisthokonta,3BAN7@33208|Metazoa,3CWXE@33213|Bilateria,42712@6656|Arthropoda,3SWT3@50557|Insecta,4469X@7088|Lepidoptera	33208|Metazoa	Q	KR domain	DECR2	GO:0003674,GO:0003824,GO:0005102,GO:0005488,GO:0005515,GO:0005575,GO:0005622,GO:0005623,GO:0005737,GO:0005777,GO:0005778,GO:0005829,GO:0006082,GO:0006605,GO:0006625,GO:0006629,GO:0006631,GO:0006633,GO:0006635,GO:0006636,GO:0006810,GO:0006886,GO:0006996,GO:0007031,GO:0008104,GO:0008150,GO:0008152,GO:0008610,GO:0008670,GO:0009056,GO:0009058,GO:0009062,GO:0009987,GO:0015031,GO:0015833,GO:0016020,GO:…	1.3.1.34	ko:K13236,ko:K13237	ko04146,map04146	-	-	-	ko00000,ko00001,ko01000	-	-	-	adh_short_C2
Egri015320.1	13037.EHJ71313	1.6e-65	255.8	2AGE0@1|root,2RYZK@2759|Eukaryota,3A059@33154|Opisthokonta,3BPWD@33208|Metazoa,3D6PH@33213|Bilateria,41Z41@6656|Arthropoda,3SM3U@50557|Insecta,446EC@7088|Lepidoptera	33208|Metazoa	T	EF-hand, calcium binding motif	Scp2	GO:0003674,GO:0003824,GO:0003924,GO:0016462,GO:0016787,GO:0016817,GO:0016818,GO:0017111	-	-	-	-	-	-	-	-	-	-	EF-hand_5
Egri015424.1	13037.EHJ70436	0	1068.9	KOG0307@1|root,KOG0307@2759|Eukaryota,3921I@33154|Opisthokonta,3BBMI@33208|Metazoa,3CRA2@33213|Bilateria,41USV@6656|Arthropoda,3SH35@50557|Insecta,44373@7088|Lepidoptera	33208|Metazoa	U	Vesicle associated protein	SEC31A	GO:0001889,GO:0002376,GO:0002474,GO:0002478,GO:0002495,GO:0002504,GO:0003674,GO:0005198,GO:0005488,GO:0005515,GO:0005575,GO:0005622,GO:0005623,GO:0005737,GO:0005768,GO:0005783,GO:0005789,GO:0005794,GO:0005795,GO:0005798,GO:0005829,GO:0006810,GO:0006888,GO:0006900,GO:0006901,GO:0006903,GO:0006950,GO:0006986,GO:0006996,GO:0007029,GO:0007154,GO:0007165,GO:0007275,GO:0008150,GO:0009987,GO:0010033,GO:…	-	ko:K14005	ko04141,map04141	M00404	-	-	ko00000,ko00001,ko00002,ko04131	-	-	-	Sec16_C,WD40
Egri015818.1	13037.EHJ65452	6e-68	264.2	COG5254@1|root,KOG3134@2759|Eukaryota,39S5V@33154|Opisthokonta,3BI5V@33208|Metazoa,3CR9I@33213|Bilateria,421EZ@6656|Arthropoda,3SPAA@50557|Insecta,44A9H@7088|Lepidoptera	33208|Metazoa	S	Arv1-like family	ARV1	GO:0003674,GO:0005215,GO:0005319,GO:0005575,GO:0005622,GO:0005623,GO:0005737,GO:0005783,GO:0005789,GO:0005794,GO:0005938,GO:0006066,GO:0006082,GO:0006629,GO:0006643,GO:0006665,GO:0006694,GO:0006695,GO:0006807,GO:0006810,GO:0006869,GO:0007009,GO:0008150,GO:0008152,GO:0008202,GO:0008203,GO:0008206,GO:0008610,GO:0009058,GO:0009987,GO:0010256,GO:0010876,GO:0012505,GO:0015248,GO:0015850,GO:0015918,GO:…	-	ko:K21848	-	-	-	-	ko00000,ko04131	9.A.19.1	-	-	Arv1
Egri015840.1	7091.BGIBMGA013697-TA	2e-98	366.3	KOG4294@1|root,KOG4294@2759|Eukaryota,396D5@33154|Opisthokonta,3CARN@33208|Metazoa,3DRZ8@33213|Bilateria,423DJ@6656|Arthropoda,3SSH1@50557|Insecta,4477G@7088|Lepidoptera	33208|Metazoa	P	Amiloride-sensitive sodium channel	-	-	-	-	-	-	-	-	-	-	-	-	ASC
Egri015879.1	-	-	-	-	33208|Metazoa	-	unknown protein	-	-	-	-	-	-	-	-	-	-	-	-	-
Egri015997.1	7091.BGIBMGA011034-TA	1.4e-59	236.5	COG4886@1|root,KOG4641@2759|Eukaryota,39T87@33154|Opisthokonta,3BDF7@33208|Metazoa,3CZQ7@33213|Bilateria	33208|Metazoa	T	positive regulation of type III interferon production	-	-	-	-	-	-	-	-	-	-	-	-	LRR_5,LRR_8,TIR,TIR_2
Egri016017.1	-	-	-	-	33208|Metazoa	-	unknown protein	-	-	-	-	-	-	-	-	-	-	-	-	-
Egri016162.1	7091.BGIBMGA013703-TA	3e-63	250	COG5223@1|root,KOG3237@2759|Eukaryota,38B45@33154|Opisthokonta,3BHS9@33208|Metazoa,3CRFT@33213|Bilateria,41U8U@6656|Arthropoda,3SIRP@50557|Insecta,443M0@7088|Lepidoptera	33208|Metazoa	S	Utp11 protein	UTP11L	GO:0005575,GO:0005576,GO:0005615,GO:0005622,GO:0005623,GO:0005634,GO:0005654,GO:0005730,GO:0005737,GO:0006139,GO:0006364,GO:0006396,GO:0006412,GO:0006518,GO:0006725,GO:0006807,GO:0007275,GO:0007399,GO:0008150,GO:0008152,GO:0009058,GO:0009059,GO:0009987,GO:0010467,GO:0010941,GO:0010942,GO:0016070,GO:0016072,GO:0019538,GO:0022613,GO:0030684,GO:0031974,GO:0031981,GO:0032040,GO:0032501,GO:0032502,GO:…	-	ko:K14769	-	-	-	-	ko00000,ko03009	-	-	-	Utp11
Egri016200.1	7159.AAEL006638-PA	7.9e-50	203.8	KOG3765@1|root,KOG3765@2759|Eukaryota,39SP5@33154|Opisthokonta,3BGE5@33208|Metazoa,3CYVC@33213|Bilateria,41UA3@6656|Arthropoda,3SIA2@50557|Insecta,4522C@7147|Diptera,45F3E@7148|Nematocera	33208|Metazoa	G	Glycosyl-transferase for dystroglycan	B3GNT1	GO:0000139,GO:0000902,GO:0000904,GO:0003674,GO:0003824,GO:0005575,GO:0005622,GO:0005623,GO:0005737,GO:0005794,GO:0006022,GO:0006023,GO:0006024,GO:0006082,GO:0006464,GO:0006486,GO:0006493,GO:0006790,GO:0006807,GO:0006928,GO:0006935,GO:0007275,GO:0007399,GO:0007409,GO:0007411,GO:0008150,GO:0008152,GO:0008194,GO:0008375,GO:0008532,GO:0009058,GO:0009059,GO:0009100,GO:0009101,GO:0009605,GO:0009653,GO:…	-	ko:K21032	ko00515,ko01100,map00515,map01100	-	-	-	ko00000,ko00001,ko01000,ko01003	-	GT49	-	Glyco_transf_49
Egri016347.1	13037.EHJ65458	1.3e-204	719.5	COG0457@1|root,KOG1124@2759|Eukaryota,38F8U@33154|Opisthokonta,3BAQE@33208|Metazoa,3CV5D@33213|Bilateria,41XV8@6656|Arthropoda,3SIVI@50557|Insecta,448UT@7088|Lepidoptera	33208|Metazoa	S	Domain of unknown function (DUF1736)	TMTC1	-	-	-	-	-	-	-	-	-	-	-	DUF1736,TPR_11,TPR_16,TPR_17,TPR_2,TPR_8
Egri016360.1	7091.BGIBMGA013725-TA	8.8e-73	281.2	2CKF2@1|root,2RZKW@2759|Eukaryota,3A1SM@33154|Opisthokonta,3BQ9Y@33208|Metazoa,3D7FU@33213|Bilateria,41Z8A@6656|Arthropoda,3T08U@50557|Insecta,442F5@7088|Lepidoptera	33208|Metazoa	S	Domain of unknown function (DUF4779)	-	-	-	-	-	-	-	-	-	-	-	-	DUF4779
Egri016646.1	7091.BGIBMGA006927-TA	7e-207	727.6	2F8MA@1|root,2T9RV@2759|Eukaryota,394GZ@33154|Opisthokonta,3C9KI@33208|Metazoa,3DQQW@33213|Bilateria,426XJ@6656|Arthropoda,3SWMZ@50557|Insecta,4416Y@7088|Lepidoptera	33208|Metazoa	S	helix loop helix domain	-	-	-	-	-	-	-	-	-	-	-	-	-
Egri017977.1	13037.EHJ65351	1.5e-116	426	28T2T@1|root,2QZSZ@2759|Eukaryota,39YS7@33154|Opisthokonta,3BKXX@33208|Metazoa,3D597@33213|Bilateria,4228B@6656|Arthropoda,3SQU7@50557|Insecta,4491Z@7088|Lepidoptera	33208|Metazoa	G	Transposase IS4	-	-	-	-	-	-	-	-	-	-	-	-	DDE_Tnp_1_7
Egri018001.1	-	-	-	-	33208|Metazoa	-	unknown protein	-	-	-	-	-	-	-	-	-	-	-	-	-
Egri018054.1	-	-	-	-	33208|Metazoa	-	unknown protein	-	-	-	-	-	-	-	-	-	-	-	-	-
Egri018067.1	7029.ACYPI082957-PA	1.2e-71	278.1	2D24X@1|root,2SKFZ@2759|Eukaryota,3AJ3K@33154|Opisthokonta,3BYPW@33208|Metazoa,3DE32@33213|Bilateria,421YA@6656|Arthropoda,3SQTF@50557|Insecta	33208|Metazoa	S	Transposase protein	-	-	-	-	-	-	-	-	-	-	-	-	THAP,Tnp_P_element
Egri018071.1	13037.EHJ70448	1.6e-11	77	2F6ST@1|root,2T7V5@2759|Eukaryota,3928C@33154|Opisthokonta,3C7NU@33208|Metazoa,3DNPA@33213|Bilateria,424YZ@6656|Arthropoda,3SUDY@50557|Insecta,44AZ1@7088|Lepidoptera	33208|Metazoa	-	-	-	-	-	-	-	-	-	-	-	-	-	-	-
Egri018175.1	13037.EHJ69544	1e-51	209.9	KOG4387@1|root,KOG4387@2759|Eukaryota,38FDZ@33154|Opisthokonta,3BAXW@33208|Metazoa,3CU1F@33213|Bilateria,4211Z@6656|Arthropoda,3SPE5@50557|Insecta,447FM@7088|Lepidoptera	33208|Metazoa	E	Ornithine decarboxylase antizyme	OAZ2	GO:0003674,GO:0004857,GO:0005575,GO:0005622,GO:0005623,GO:0005634,GO:0005737,GO:0005829,GO:0006521,GO:0006576,GO:0006595,GO:0006807,GO:0008073,GO:0008150,GO:0008152,GO:0009308,GO:0009893,GO:0009894,GO:0009896,GO:0009987,GO:0010565,GO:0010604,GO:0019222,GO:0030234,GO:0031323,GO:0032386,GO:0032388,GO:0032879,GO:0032880,GO:0033157,GO:0033238,GO:0034641,GO:0034762,GO:0034763,GO:0042176,GO:0042979,GO:…	-	ko:K16548,ko:K16613	-	-	-	-	ko00000,ko03036	-	-	-	ODC_AZ
Egri018204.1	34740.HMEL009348-PA	7.3e-234	816.6	COG5190@1|root,KOG1605@2759|Eukaryota,38GR6@33154|Opisthokonta,3BEV6@33208|Metazoa,3CWIH@33213|Bilateria,41XTC@6656|Arthropoda,3SH21@50557|Insecta,443E8@7088|Lepidoptera	33208|Metazoa	K	catalytic domain of ctd-like phosphatases	CTDSPL2	GO:0003674,GO:0003824,GO:0004721,GO:0005575,GO:0005622,GO:0005623,GO:0005634,GO:0005654,GO:0006355,GO:0006357,GO:0006464,GO:0006470,GO:0006793,GO:0006796,GO:0006807,GO:0008150,GO:0008152,GO:0009889,GO:0009966,GO:0009968,GO:0009987,GO:0010468,GO:0010556,GO:0010646,GO:0010648,GO:0016311,GO:0016787,GO:0016788,GO:0016791,GO:0019219,GO:0019222,GO:0019538,GO:0023051,GO:0023057,GO:0030510,GO:0030514,GO:…	-	ko:K17616	-	-	-	-	ko00000,ko01000,ko01009	-	-	-	NIF
Egri018220.1	7091.BGIBMGA011034-TA	6.1e-40	170.6	COG4886@1|root,KOG4641@2759|Eukaryota,39T87@33154|Opisthokonta,3BDF7@33208|Metazoa,3CZQ7@33213|Bilateria	33208|Metazoa	T	positive regulation of type III interferon production	-	-	-	-	-	-	-	-	-	-	-	-	LRR_5,LRR_8,TIR,TIR_2
Egri018260.1	7091.BGIBMGA011035-TA	1.3e-24	120.2	COG2801@1|root,KOG0017@2759|Eukaryota,38VNK@33154|Opisthokonta,3CB3V@33208|Metazoa,3DSCG@33213|Bilateria,428FM@6656|Arthropoda,3SSDK@50557|Insecta,44A45@7088|Lepidoptera	33208|Metazoa	L	gag-polypeptide of LTR copia-type	-	-	-	-	-	-	-	-	-	-	-	-	Retrotran_gag_2
Egri018279.1	-	-	-	-	33208|Metazoa	-	unknown protein	-	-	-	-	-	-	-	-	-	-	-	-	-
Egri018302.1	-	-	-	-	33208|Metazoa	-	unknown protein	-	-	-	-	-	-	-	-	-	-	-	-	-

## Sheet: Table S9
Table S9. The Bayes Empirical Bayes (BEB) probabilities of all aligned sites in 9 pgp-2 genes
Bayes Empirical Bayes (BEB) probabilities for 11 classes (class) & postmean_w
(amino acids refer to 1st sequence: Egri000991.1)
1	M	0.99596	0.00393	0.0001	1e-05	0	0	0	0	0	0	0	-1	0.05	+-	0.007
2	V	5e-05	0.00472	0.02529	0.05431	0.07824	0.09107	0.09271	0.08499	0.06887	0.03941	0.46034	-11	1.443	+-	1.045
3	R	0.00278	0.02531	0.04494	0.04748	0.0438	0.04037	0.03829	0.03636	0.03236	0.02089	0.66742	-11	1.809	+-	1.101
4	R	0.12716	0.12845	0.13279	0.11918	0.10137	0.08383	0.06762	0.05255	0.03771	0.01969	0.12964	-3	0.629	+-	0.745
5	S	0.10681	0.12075	0.13224	0.1222	0.10543	0.08779	0.07106	0.05533	0.03976	0.02078	0.13786	-11	0.658	+-	0.758
6	T	0.48796	0.1555	0.09485	0.06338	0.04577	0.03467	0.02671	0.02028	0.0144	0.0075	0.04897	-1	0.3	+-	0.531
7	V	0.50337	0.14862	0.09018	0.0614	0.04509	0.03445	0.02662	0.02021	0.01433	0.00745	0.04829	-1	0.295	+-	0.528
8	S	0.07912	0.10594	0.12791	0.12496	0.11131	0.0944	0.07722	0.0605	0.04362	0.02284	0.15217	-11	0.707	+-	0.778
9	D	0.23694	0.16456	0.13349	0.10328	0.08037	0.06305	0.04931	0.03764	0.02674	0.0139	0.09072	-1	0.485	+-	0.665
10	D	0.19559	0.15275	0.13492	0.10997	0.08819	0.07038	0.05557	0.04266	0.0304	0.01582	0.10374	-1	0.534	+-	0.695
11	V	0.18394	0.15206	0.13666	0.11192	0.08989	0.07178	0.05671	0.04355	0.03105	0.01616	0.10627	-1	0.545	+-	0.701
12	Q	0.63056	0.1535	0.07483	0.04163	0.02622	0.0181	0.01316	0.00965	0.00672	0.00346	0.02216	-1	0.186	+-	0.378
13	L	0.13773	0.1354	0.13611	0.11923	0.09947	0.08108	0.06473	0.04996	0.03569	0.01858	0.12201	-1	0.604	+-	0.73
14	A	0.47759	0.15019	0.09466	0.06554	0.04845	0.03712	0.02873	0.02183	0.01549	0.00806	0.05235	-1	0.313	+-	0.546
15	N	0.17603	0.15064	0.13767	0.1136	0.09149	0.0731	0.05773	0.0443	0.03156	0.01641	0.10746	-1	0.551	+-	0.702
16	D	0.86941	0.06176	0.02225	0.01231	0.00827	0.00606	0.00459	0.00345	0.00244	0.00127	0.00818	-1	0.098	+-	0.237
17	-	0.55029	0.11899	0.07696	0.05639	0.04346	0.03416	0.02684	0.02058	0.01467	0.00766	0.05	-1	0.292	+-	0.538
18	-	0.55029	0.11899	0.07696	0.05639	0.04346	0.03416	0.02684	0.02058	0.01467	0.00766	0.05	-1	0.292	+-	0.538
19	-	0.55029	0.11899	0.07696	0.05639	0.04346	0.03416	0.02684	0.02058	0.01467	0.00766	0.05	-1	0.292	+-	0.538
20	-	0.55029	0.11899	0.07696	0.05639	0.04346	0.03416	0.02684	0.02058	0.01467	0.00766	0.05	-1	0.292	+-	0.538
21	-	0.55029	0.11899	0.07696	0.05639	0.04346	0.03416	0.02684	0.02058	0.01467	0.00766	0.05	-1	0.292	+-	0.538
22	-	0.55029	0.11899	0.07696	0.05639	0.04346	0.03416	0.02684	0.02058	0.01467	0.00766	0.05	-1	0.292	+-	0.538
23	-	0.55029	0.11899	0.07696	0.05639	0.04346	0.03416	0.02684	0.02058	0.01467	0.00766	0.05	-1	0.292	+-	0.538
24	-	0.55029	0.11899	0.07696	0.05639	0.04346	0.03416	0.02684	0.02058	0.01467	0.00766	0.05	-1	0.292	+-	0.538
25	-	0.55029	0.11899	0.07696	0.05639	0.04346	0.03416	0.02684	0.02058	0.01467	0.00766	0.05	-1	0.292	+-	0.538
26	-	0.55029	0.11899	0.07696	0.05639	0.04346	0.03416	0.02684	0.02058	0.01467	0.00766	0.05	-1	0.292	+-	0.538
27	-	0.55029	0.11899	0.07696	0.05639	0.04346	0.03416	0.02684	0.02058	0.01467	0.00766	0.05	-1	0.292	+-	0.538
28	-	0.55029	0.11899	0.07696	0.05639	0.04346	0.03416	0.02684	0.02058	0.01467	0.00766	0.05	-1	0.292	+-	0.538
29	-	0.55029	0.11899	0.07696	0.05639	0.04346	0.03416	0.02684	0.02058	0.01467	0.00766	0.05	-1	0.292	+-	0.538
30	-	0.55029	0.11899	0.07696	0.05639	0.04346	0.03416	0.02684	0.02058	0.01467	0.00766	0.05	-1	0.292	+-	0.538
31	-	0.55029	0.11899	0.07696	0.05639	0.04346	0.03416	0.02684	0.02058	0.01467	0.00766	0.05	-1	0.292	+-	0.538
32	-	0.55029	0.11899	0.07696	0.05639	0.04346	0.03416	0.02684	0.02058	0.01467	0.00766	0.05	-1	0.292	+-	0.538
33	-	0.55029	0.11899	0.07696	0.05639	0.04346	0.03416	0.02684	0.02058	0.01467	0.00766	0.05	-1	0.292	+-	0.538
34	-	0.55029	0.11899	0.07696	0.05639	0.04346	0.03416	0.02684	0.02058	0.01467	0.00766	0.05	-1	0.292	+-	0.538
35	-	0.55029	0.11899	0.07696	0.05639	0.04346	0.03416	0.02684	0.02058	0.01467	0.00766	0.05	-1	0.292	+-	0.538
36	-	0.55029	0.11899	0.07696	0.05639	0.04346	0.03416	0.02684	0.02058	0.01467	0.00766	0.05	-1	0.292	+-	0.538
37	-	0.55029	0.11899	0.07696	0.05639	0.04346	0.03416	0.02684	0.02058	0.01467	0.00766	0.05	-1	0.292	+-	0.538
38	-	0.55029	0.11899	0.07696	0.05639	0.04346	0.03416	0.02684	0.02058	0.01467	0.00766	0.05	-1	0.292	+-	0.538
39	-	0.55029	0.11899	0.07696	0.05639	0.04346	0.03416	0.02684	0.02058	0.01467	0.00766	0.05	-1	0.292	+-	0.538
40	-	0.55029	0.11899	0.07696	0.05639	0.04346	0.03416	0.02684	0.02058	0.01467	0.00766	0.05	-1	0.292	+-	0.538
41	-	0.55029	0.11899	0.07696	0.05639	0.04346	0.03416	0.02684	0.02058	0.01467	0.00766	0.05	-1	0.292	+-	0.538
42	-	0.55029	0.11899	0.07696	0.05639	0.04346	0.03416	0.02684	0.02058	0.01467	0.00766	0.05	-1	0.292	+-	0.538
43	-	0.55029	0.11899	0.07696	0.05639	0.04346	0.03416	0.02684	0.02058	0.01467	0.00766	0.05	-1	0.292	+-	0.538
44	-	0.55029	0.11899	0.07696	0.05639	0.04346	0.03416	0.02684	0.02058	0.01467	0.00766	0.05	-1	0.292	+-	0.538
45	-	0.55029	0.11899	0.07696	0.05639	0.04346	0.03416	0.02684	0.02058	0.01467	0.00766	0.05	-1	0.292	+-	0.538
46	-	0.55029	0.11899	0.07696	0.05639	0.04346	0.03416	0.02684	0.02058	0.01467	0.00766	0.05	-1	0.292	+-	0.538
47	-	0.55029	0.11899	0.07696	0.05639	0.04346	0.03416	0.02684	0.02058	0.01467	0.00766	0.05	-1	0.292	+-	0.538
48	-	0.55029	0.11899	0.07696	0.05639	0.04346	0.03416	0.02684	0.02058	0.01467	0.00766	0.05	-1	0.292	+-	0.538
49	-	0.24517	0.18536	0.15247	0.11531	0.08621	0.06435	0.04755	0.03412	0.02269	0.01101	0.03577	-1	0.356	+-	0.435
50	-	0.91496	0.06154	0.01475	0.00478	0.00192	0.00091	0.00049	0.00027	0.00015	6e-05	0.00017	-1	0.063	+-	0.058
51	-	0.03659	0.0869	0.12158	0.12788	0.11975	0.10532	0.08837	0.07035	0.05114	0.02683	0.16529	-11	0.764	+-	0.781
52	-	0.15976	0.17434	0.1771	0.14734	0.1121	0.0812	0.05671	0.03795	0.02342	0.01053	0.01955	-3	0.36	+-	0.334
53	-	0.09894	0.09567	0.0968	0.08843	0.07974	0.07198	0.06429	0.05544	0.04392	0.0251	0.27969	-11	0.964	+-	0.999
54	-	0.60853	0.15053	0.07989	0.04835	0.03199	0.02234	0.016	0.01139	0.00764	0.00379	0.01956	-1	0.191	+-	0.36
55	-	0.55029	0.11899	0.07696	0.05639	0.04346	0.03416	0.02684	0.02058	0.01467	0.00766	0.05	-1	0.292	+-	0.538
56	-	0.55029	0.11899	0.07696	0.05639	0.04346	0.03416	0.02684	0.02058	0.01467	0.00766	0.05	-1	0.292	+-	0.538
57	-	0.55029	0.11899	0.07696	0.05639	0.04346	0.03416	0.02684	0.02058	0.01467	0.00766	0.05	-1	0.292	+-	0.538
58	Y	0.18289	0.25057	0.2089	0.13744	0.08554	0.05323	0.03343	0.02084	0.01229	0.00537	0.0095	-2	0.287	+-	0.264
59	N	0.00271	0.02973	0.06744	0.09063	0.09991	0.0999	0.09352	0.08197	0.0649	0.0367	0.3326	-11	1.145	+-	0.961
60	A	0.48654	0.18412	0.10141	0.06253	0.04279	0.03118	0.02332	0.01726	0.01197	0.0061	0.03278	-1	0.255	+-	0.442
61	S	0.11549	0.16866	0.17057	0.14229	0.1113	0.0844	0.06243	0.04458	0.02949	0.01426	0.05653	-3	0.46	+-	0.52
62	P	0.32394	0.19424	0.14329	0.1027	0.07367	0.05267	0.03721	0.02554	0.01631	0.00763	0.02278	-1	0.293	+-	0.375
63	K	0.01846	0.07693	0.12492	0.1387	0.13101	0.11348	0.09279	0.07181	0.05085	0.02608	0.15496	-11	0.756	+-	0.759
64	I	0.30021	0.19865	0.14216	0.09532	0.06615	0.04818	0.0361	0.0269	0.01883	0.00968	0.05781	-1	0.373	+-	0.556
65	K	0.55029	0.11899	0.07696	0.05639	0.04346	0.03416	0.02684	0.02058	0.01467	0.00766	0.05	-1	0.292	+-	0.538
66	Y	0.55029	0.11899	0.07696	0.05639	0.04346	0.03416	0.02684	0.02058	0.01467	0.00766	0.05	-1	0.292	+-	0.538
67	P	0.85372	0.0699	0.02501	0.0135	0.00902	0.00664	0.00507	0.00383	0.00272	0.00142	0.00919	-1	0.103	+-	0.251
68	T	0.00013	0.00188	0.0059	0.01125	0.01751	0.02415	0.03019	0.03421	0.03403	0.02357	0.81718	-11	2.08	+-	0.944
69	I	0.04089	0.1375	0.17057	0.15169	0.12391	0.09875	0.07706	0.0579	0.04003	0.02005	0.08164	-3	0.556	+-	0.576
70	S	0.27573	0.1993	0.15762	0.1151	0.08296	0.05931	0.04163	0.02819	0.01761	0.00801	0.01453	-1	0.293	+-	0.307
71	Y	0.46283	0.24689	0.1378	0.07046	0.03678	0.02018	0.01154	0.00669	0.00371	0.00153	0.00159	-1	0.167	+-	0.168
72	F	0.963	0.03212	0.00395	0.00069	0.00016	5e-05	2e-05	1e-05	0	0	0	-1	0.054	+-	0.024
73	T	9e-05	0.00172	0.00623	0.01264	0.02005	0.0276	0.0342	0.03833	0.03769	0.02582	0.79564	-11	2.041	+-	0.957
74	L	0.76162	0.14573	0.05262	0.02088	0.00932	0.00462	0.00246	0.00136	0.00072	0.00029	0.00037	-1	0.091	+-	0.101
75	Y	0.85683	0.1053	0.02609	0.00747	0.0025	0.00098	0.00043	0.00021	0.0001	4e-05	5e-05	-1	0.07	+-	0.06
76	R	0.93879	0.04789	0.00917	0.00248	0.00087	0.00038	0.00019	0.00011	6e-05	2e-05	4e-05	-1	0.058	+-	0.04
77	Y	0.78542	0.13956	0.0465	0.01664	0.0065	0.00279	0.00131	0.00066	0.00033	0.00013	0.00015	-1	0.084	+-	0.084
78	S	0.31061	0.17508	0.13122	0.0991	0.07619	0.05883	0.0449	0.03318	0.02265	0.01125	0.03697	-1	0.338	+-	0.433
79	S	0.39491	0.22297	0.13889	0.08241	0.05128	0.03405	0.0237	0.01667	0.01114	0.0055	0.01847	-1	0.24	+-	0.329
80	E	0.07848	0.14995	0.17554	0.15979	0.13167	0.1024	0.07594	0.05332	0.03413	0.01574	0.02304	-3	0.417	+-	0.32
81	G	0.00881	0.0708	0.12837	0.14411	0.13591	0.11807	0.09723	0.07587	0.0541	0.02787	0.13885	-4	0.724	+-	0.694
82	D	0.97342	0.024	0.00205	0.00035	0.0001	4e-05	2e-05	1e-05	1e-05	0	0	-1	0.053	+-	0.02
83	K	0.26397	0.32926	0.20161	0.09865	0.04872	0.02568	0.01434	0.00822	0.00456	0.00191	0.0031	-2	0.211	+-	0.188
84	R	3e-05	0.00269	0.01496	0.03427	0.05353	0.06812	0.07594	0.07597	0.06672	0.04103	0.56673	-11	1.623	+-	1.023
85	L	0.11575	0.23052	0.19327	0.13345	0.09249	0.06593	0.0477	0.03413	0.02295	0.01137	0.05244	-2	0.418	+-	0.505
86	I	0.15997	0.25751	0.22232	0.14615	0.08915	0.05346	0.03192	0.01879	0.01045	0.00432	0.00596	-2	0.282	+-	0.232
87	A	0.81914	0.12617	0.03225	0.0111	0.00495	0.00261	0.00151	0.00091	0.00053	0.00024	0.00059	-1	0.079	+-	0.092
88	I	0.29261	0.26783	0.178	0.10468	0.06216	0.03796	0.02356	0.01453	0.00847	0.00367	0.00653	-1	0.235	+-	0.238
89	A	0.92869	0.05874	0.00919	0.0021	0.00068	0.00029	0.00014	8e-05	4e-05	2e-05	3e-05	-1	0.059	+-	0.039
90	L	0.33327	0.23185	0.13844	0.08464	0.05642	0.03999	0.02921	0.02128	0.01464	0.00744	0.04282	-1	0.316	+-	0.488
91	L	0.62247	0.20374	0.08519	0.03827	0.01964	0.01139	0.00717	0.00465	0.0029	0.00135	0.00323	-1	0.13	+-	0.175
92	A	0.70571	0.18799	0.06291	0.0228	0.00968	0.00477	0.00262	0.00152	0.00086	0.00037	0.00076	-1	0.1	+-	0.113
93	T	0.66123	0.19689	0.07684	0.03215	0.01516	0.00791	0.00441	0.00252	0.0014	0.00058	0.00091	-1	0.113	+-	0.129
94	F	0.02229	0.12939	0.19519	0.18055	0.14095	0.10349	0.07397	0.05137	0.03328	0.01584	0.0537	-3	0.5	+-	0.478
95	S	0.01684	0.06761	0.09879	0.10232	0.0966	0.08877	0.07988	0.06909	0.05475	0.03122	0.29413	-11	1.029	+-	0.943
96	A	0.00499	0.04133	0.08705	0.11622	0.12778	0.12586	0.11457	0.09665	0.07311	0.0393	0.17314	-11	0.815	+-	0.699
97	A	0.36458	0.2647	0.14585	0.0778	0.04598	0.02997	0.0207	0.01447	0.00961	0.00473	0.02162	-1	0.244	+-	0.364
98	L	0.0004	0.01385	0.04715	0.07878	0.10024	0.11051	0.1102	0.10024	0.0808	0.04587	0.31194	-11	1.113	+-	0.885
99	T	0.09615	0.23458	0.22722	0.16205	0.10619	0.06797	0.04309	0.02681	0.0157	0.00681	0.01341	-2	0.335	+-	0.291
100	L	0.60614	0.23339	0.09166	0.03574	0.01574	0.00785	0.00427	0.00241	0.00132	0.00055	0.00092	-1	0.12	+-	0.13
101	P	0.01019	0.09192	0.16769	0.17933	0.15682	0.12469	0.09338	0.06605	0.04264	0.01989	0.0474	-4	0.523	+-	0.434
102	Y	0.00878	0.084	0.15848	0.17187	0.15155	0.12199	0.09317	0.06768	0.04511	0.0218	0.07556	-4	0.585	+-	0.543
103	A	0.20374	0.26295	0.2083	0.13299	0.08062	0.04834	0.02882	0.01687	0.00929	0.00379	0.0043	-2	0.262	+-	0.217
104	I	0.32581	0.26696	0.15494	0.08495	0.05131	0.03411	0.02394	0.01694	0.01135	0.00562	0.02409	-1	0.263	+-	0.374
105	T	0.30528	0.26404	0.16359	0.0936	0.05729	0.03772	0.02588	0.01778	0.01152	0.00551	0.0178	-1	0.259	+-	0.332
106	L	0.21317	0.22868	0.17944	0.12689	0.08908	0.06184	0.04191	0.02725	0.0163	0.00709	0.00836	-2	0.292	+-	0.257
107	V	0.0131	0.09928	0.15914	0.15536	0.12954	0.10269	0.07967	0.06008	0.04217	0.02166	0.13729	-3	0.698	+-	0.734
108	A	0.9257	0.06001	0.00997	0.00249	0.00089	0.00041	0.00022	0.00013	7e-05	3e-05	7e-05	-1	0.06	+-	0.044
109	G	0.95228	0.04096	0.00512	0.00105	0.00032	0.00013	6e-05	3e-05	2e-05	1e-05	1e-05	-1	0.056	+-	0.03
110	T	0.05716	0.19247	0.22084	0.17118	0.11868	0.08084	0.0554	0.0377	0.02423	0.0115	0.02999	-3	0.402	+-	0.367
111	F	0.01015	0.07353	0.11478	0.11592	0.10467	0.09111	0.07709	0.06256	0.04665	0.02521	0.27833	-11	1.023	+-	0.999
112	Q	0.11124	0.26604	0.23679	0.15313	0.09273	0.05638	0.03474	0.02133	0.01242	0.00538	0.00982	-2	0.305	+-	0.26
113	N	0.00336	0.04981	0.11878	0.14854	0.14396	0.12407	0.10014	0.07649	0.05358	0.02724	0.15404	-11	0.772	+-	0.743
114	M	0.70375	0.20932	0.05975	0.01706	0.00568	0.00228	0.00107	0.00055	0.00029	0.00011	0.00015	-1	0.093	+-	0.085
115	I	0.73903	0.16808	0.05145	0.01863	0.00871	0.00501	0.00322	0.00215	0.00137	0.00065	0.0017	-1	0.097	+-	0.13
116	S	0.0365	0.1539	0.19522	0.16888	0.13098	0.09783	0.07132	0.05022	0.03274	0.01557	0.04685	-3	0.472	+-	0.449
117	Y	0.6734	0.20583	0.07268	0.02591	0.01039	0.00484	0.0026	0.00154	0.00092	0.00043	0.00146	-1	0.106	+-	0.129
118	-	0.55029	0.11899	0.07696	0.05639	0.04346	0.03416	0.02684	0.02058	0.01467	0.00766	0.05	-1	0.292	+-	0.538
119	A	0.82081	0.13271	0.03084	0.00893	0.00337	0.00156	0.00082	0.00045	0.00024	0.0001	0.00017	-1	0.076	+-	0.072
120	M	0.02954	0.10081	0.1287	0.12597	0.11545	0.10243	0.08787	0.0718	0.0535	0.02865	0.15528	-11	0.731	+-	0.729
121	G	0.01039	0.09554	0.18003	0.19472	0.16754	0.12826	0.09121	0.06076	0.03679	0.01606	0.0187	-4	0.46	+-	0.285
122	E	0.01151	0.0939	0.15698	0.16036	0.13981	0.11458	0.09044	0.06834	0.04747	0.02389	0.09272	-4	0.61	+-	0.576
123	L	0.001	0.02495	0.07343	0.11057	0.12747	0.12774	0.11657	0.09796	0.07369	0.03943	0.20718	-11	0.9	+-	0.772
124	E	0.00033	0.01222	0.04569	0.08012	0.10284	0.11236	0.11067	0.0997	0.07992	0.04528	0.31089	-11	1.11	+-	0.88
125	N	0.00498	0.05822	0.13257	0.16494	0.15953	0.13603	0.10744	0.07947	0.05344	0.02591	0.07747	-4	0.61	+-	0.517
126	D	0.04216	0.12032	0.14697	0.13702	0.11764	0.09717	0.0778	0.05977	0.04229	0.02174	0.13711	-3	0.684	+-	0.747
127	E	0.11748	0.2763	0.24837	0.15764	0.09055	0.05089	0.02853	0.01579	0.00827	0.00322	0.00295	-2	0.279	+-	0.195
128	F	0.00076	0.01949	0.06227	0.09608	0.11	0.10904	0.0994	0.08453	0.06508	0.03593	0.31741	-11	1.132	+-	0.96
129	L	0.74522	0.13824	0.05425	0.02545	0.01389	0.0084	0.00538	0.00348	0.00214	0.00098	0.00258	-1	0.106	+-	0.159
130	A	0.64733	0.1526	0.07816	0.0454	0.02831	0.01829	0.01194	0.00767	0.00462	0.00206	0.00363	-1	0.14	+-	0.194
131	Q	0.19662	0.24799	0.19986	0.1323	0.08444	0.05403	0.03469	0.02196	0.01307	0.00574	0.00929	-2	0.285	+-	0.26
132	M	0.19439	0.24706	0.17373	0.11201	0.07633	0.05486	0.04032	0.02927	0.01987	0.00989	0.04227	-2	0.362	+-	0.468
133	Y	0.00808	0.04367	0.08017	0.09947	0.10684	0.10639	0.09986	0.08776	0.06946	0.03912	0.2592	-11	0.975	+-	0.843
134	R	0.06279	0.21441	0.23949	0.17807	0.11663	0.07375	0.04626	0.02862	0.01675	0.00729	0.01595	-3	0.357	+-	0.305
135	F	0.97724	0.02085	0.00168	0.00019	3e-05	1e-05	0	0	0	0	0	-1	0.052	+-	0.017
136	-	0.9513	0.03882	0.00659	0.0018	0.0007	0.00034	0.00019	0.00011	6e-05	3e-05	5e-05	-1	0.057	+-	0.037
137	-	0.95588	0.03575	0.00569	0.0015	0.00057	0.00027	0.00015	9e-05	5e-05	2e-05	4e-05	-1	0.056	+-	0.034
138	-	0.96252	0.03133	0.0044	0.00104	0.00036	0.00016	8e-05	5e-05	3e-05	1e-05	2e-05	-1	0.055	+-	0.029
139	R	0.96443	0.03072	0.00384	0.00071	0.00018	6e-05	3e-05	1e-05	1e-05	0	0	-1	0.054	+-	0.024
140	L	0.00806	0.03279	0.04928	0.05397	0.05588	0.05774	0.05878	0.05711	0.05024	0.03141	0.54473	-11	1.552	+-	1.08
141	L	0.96478	0.03009	0.00391	0.0008	0.00024	9e-05	4e-05	2e-05	1e-05	1e-05	1e-05	-1	0.054	+-	0.025
142	Y	0.00041	0.01643	0.06231	0.10595	0.12843	0.13093	0.11992	0.10065	0.07551	0.04027	0.21919	-11	0.936	+-	0.796
143	S	0.13028	0.27581	0.23895	0.15299	0.08972	0.05129	0.02908	0.01625	0.00859	0.00339	0.00364	-2	0.278	+-	0.205
144	-	0.79241	0.12285	0.04317	0.01869	0.00949	0.00536	0.00323	0.00198	0.00117	0.00052	0.00113	-1	0.09	+-	0.12
145	-	0.3448	0.23241	0.1615	0.10036	0.0617	0.03863	0.0246	0.01562	0.00939	0.00419	0.00681	-1	0.229	+-	0.238
146	-	0.43757	0.23106	0.13519	0.0757	0.04434	0.02749	0.01774	0.01154	0.00715	0.0033	0.00892	-1	0.2	+-	0.259
147	-	0.12741	0.21543	0.20862	0.15412	0.1048	0.06961	0.04582	0.02961	0.01798	0.00808	0.01851	-2	0.344	+-	0.324
148	-	0.86474	0.09236	0.02514	0.00915	0.00408	0.00207	0.00114	0.00064	0.00035	0.00014	0.00018	-1	0.072	+-	0.072
149	-	0.89818	0.08017	0.01559	0.00388	0.00125	0.00049	0.00023	0.00011	6e-05	2e-05	2e-05	-1	0.063	+-	0.047
150	-	0.85494	0.09315	0.02837	0.01167	0.00561	0.00292	0.00158	0.00087	0.00046	0.00019	0.00024	-1	0.075	+-	0.081
151	-	0.04934	0.14567	0.16466	0.13981	0.11319	0.09166	0.07375	0.05755	0.04143	0.0216	0.10133	-3	0.586	+-	0.625
152	-	0.95395	0.03552	0.00646	0.00205	0.0009	0.00047	0.00027	0.00016	9e-05	4e-05	8e-05	-1	0.057	+-	0.041
153	-	0.94562	0.04336	0.00766	0.002	0.0007	0.00031	0.00016	9e-05	5e-05	2e-05	3e-05	-1	0.057	+-	0.037
154	-	0.00898	0.03476	0.06753	0.09059	0.10233	0.10429	0.09849	0.08634	0.06796	0.03806	0.30068	-11	1.08	+-	0.928
155	-	0.86474	0.09236	0.02514	0.00915	0.00408	0.00207	0.00114	0.00064	0.00035	0.00014	0.00018	-1	0.072	+-	0.072
156	-	0.97979	0.01776	0.00182	0.00039	0.00013	6e-05	3e-05	2e-05	1e-05	0	1e-05	-1	0.052	+-	0.019
157	-	0.8307	0.11624	0.03284	0.01098	0.00443	0.00211	0.00114	0.00065	0.00037	0.00016	0.00038	-1	0.077	+-	0.083
158	-	0.00208	0.01884	0.04476	0.06447	0.07596	0.08058	0.07946	0.07295	0.06025	0.03544	0.46519	-11	1.42	+-	1.049
159	-	0.95693	0.03359	0.00588	0.00182	0.00079	0.00041	0.00024	0.00014	8e-05	4e-05	8e-05	-1	0.056	+-	0.039
160	-	0.70089	0.19587	0.06492	0.02217	0.00858	0.00379	0.00186	0.00096	0.00049	0.00019	0.00025	-1	0.097	+-	0.096
161	G	0.88585	0.08334	0.01935	0.0061	0.00249	0.00123	0.00068	0.0004	0.00023	0.0001	0.00024	-1	0.067	+-	0.066
162	V	0.71945	0.18588	0.05803	0.01983	0.00814	0.00393	0.00212	0.0012	0.00067	0.00028	0.00046	-1	0.095	+-	0.101
163	G	0.92034	0.06309	0.01122	0.003	0.00113	0.00054	0.00029	0.00017	0.0001	4e-05	8e-05	-1	0.061	+-	0.047
164	V	0.02698	0.18899	0.25968	0.20606	0.13411	0.08091	0.0474	0.02717	0.01472	0.00596	0.00802	-3	0.357	+-	0.237
165	I	0.10615	0.22786	0.20493	0.14461	0.09905	0.06865	0.04795	0.03303	0.02137	0.01019	0.03623	-2	0.387	+-	0.426
166	I	0.44352	0.24014	0.11961	0.0648	0.04001	0.02697	0.01898	0.01339	0.00894	0.00441	0.01922	-1	0.221	+-	0.347
167	-	0.01995	0.08951	0.14518	0.15719	0.1438	0.12029	0.09473	0.07039	0.04771	0.02338	0.08787	-4	0.609	+-	0.581
168	-	0.24901	0.27543	0.19564	0.116	0.06755	0.04005	0.02414	0.0145	0.00828	0.00352	0.00587	-2	0.244	+-	0.23
169	-	0.06728	0.12784	0.15433	0.14588	0.12539	0.10245	0.08049	0.06032	0.04146	0.02063	0.07391	-3	0.537	+-	0.542
170	-	0.27091	0.25351	0.17018	0.1036	0.0657	0.04394	0.03029	0.02082	0.01349	0.00645	0.02112	-1	0.282	+-	0.353
171	-	0.45237	0.22334	0.1326	0.07749	0.04644	0.02832	0.01732	0.01041	0.00588	0.00245	0.00339	-1	0.186	+-	0.204
172	F	0.57713	0.23807	0.09997	0.04047	0.01826	0.0096	0.00577	0.00372	0.00236	0.00113	0.00352	-1	0.134	+-	0.176
173	I	0.77392	0.15008	0.04134	0.0144	0.00684	0.00412	0.0028	0.00198	0.00133	0.00066	0.00253	-1	0.092	+-	0.143
174	G	0.27246	0.24884	0.17334	0.11038	0.07082	0.0461	0.03014	0.0194	0.01174	0.00525	0.01153	-1	0.263	+-	0.285
175	G	0.0318	0.08032	0.09401	0.09281	0.08944	0.08457	0.07742	0.0673	0.05316	0.03009	0.29906	-11	1.041	+-	0.98
176	Y	0.00379	0.08094	0.18412	0.20231	0.1689	0.12564	0.08828	0.0592	0.03666	0.01658	0.03357	-4	0.491	+-	0.364
177	L	0.00901	0.07333	0.1277	0.13809	0.12777	0.1108	0.09216	0.0731	0.05312	0.0279	0.16701	-11	0.78	+-	0.766
178	G	0.12904	0.19802	0.20037	0.15836	0.11363	0.07778	0.05155	0.03287	0.01939	0.00836	0.01064	-3	0.338	+-	0.269
179	S	0.047	0.14364	0.17287	0.15116	0.12056	0.09352	0.07146	0.05313	0.03675	0.01859	0.09133	-3	0.566	+-	0.611
180	A	0.24907	0.20114	0.1442	0.10257	0.07578	0.05732	0.04353	0.03237	0.02243	0.01139	0.0602	-1	0.4	+-	0.554
181	L	0.96925	0.02661	0.00317	0.00063	0.00018	7e-05	4e-05	2e-05	1e-05	0	1e-05	-1	0.054	+-	0.023
182	M	0.03654	0.18623	0.21327	0.16382	0.11639	0.0826	0.05891	0.04144	0.02737	0.01332	0.06012	-3	0.479	+-	0.524
183	N	0.49898	0.26109	0.10538	0.04435	0.02323	0.01494	0.01086	0.00823	0.00598	0.00321	0.02375	-1	0.201	+-	0.379
184	I	0.01077	0.11187	0.20994	0.21302	0.16788	0.11712	0.07623	0.04687	0.02643	0.01083	0.00904	-4	0.418	+-	0.234
185	T	0.68454	0.18825	0.06862	0.02813	0.01352	0.00733	0.00425	0.00252	0.00142	0.0006	0.00082	-1	0.108	+-	0.123
186	A	0.90064	0.06357	0.01597	0.00695	0.00403	0.00268	0.00189	0.00134	0.00089	0.00044	0.0016	-1	0.071	+-	0.113
187	I	0.14593	0.30541	0.23739	0.13544	0.07418	0.04208	0.02488	0.01495	0.00864	0.00375	0.00735	-2	0.27	+-	0.236
188	N	0.76604	0.17013	0.04495	0.01223	0.00383	0.00145	0.00065	0.00033	0.00018	8e-05	0.00014	-1	0.083	+-	0.075
189	Q	0.83843	0.12842	0.0249	0.00553	0.0016	0.0006	0.00027	0.00013	7e-05	3e-05	3e-05	-1	0.071	+-	0.055
190	V	0.77274	0.15937	0.0436	0.01373	0.00535	0.0025	0.0013	0.00072	0.00038	0.00015	0.00016	-1	0.084	+-	0.082
191	Y	0.12173	0.20583	0.20376	0.15701	0.11108	0.0758	0.05054	0.03265	0.01961	0.00864	0.01334	-2	0.343	+-	0.285
192	R	0.96804	0.02816	0.00314	0.0005	0.00011	3e-05	1e-05	0	0	0	0	-1	0.054	+-	0.022
193	I	0.61854	0.22574	0.0875	0.03445	0.01557	0.00804	0.00453	0.00264	0.00148	0.00062	0.00089	-1	0.119	+-	0.129
194	R	0.84606	0.10737	0.0291	0.0096	0.00385	0.00183	0.00098	0.00056	0.00031	0.00013	0.00022	-1	0.074	+-	0.074
195	E	0.47332	0.27746	0.132	0.05951	0.02818	0.01415	0.00744	0.00399	0.00208	0.00082	0.00105	-1	0.152	+-	0.148
196	A	0.05783	0.18279	0.21195	0.17267	0.12613	0.08867	0.06097	0.04065	0.02519	0.01143	0.02173	-3	0.395	+-	0.326
197	Y	0.77365	0.16584	0.04252	0.01155	0.00371	0.00144	0.00066	0.00033	0.00017	7e-05	6e-05	-1	0.082	+-	0.071
198	L	0.96947	0.02656	0.00309	0.00058	0.00017	6e-05	3e-05	2e-05	1e-05	0	1e-05	-1	0.054	+-	0.023
199	R	0.02952	0.12828	0.16446	0.13905	0.1065	0.08185	0.06427	0.05044	0.03738	0.02036	0.17789	-11	0.751	+-	0.824
200	A	0.89803	0.06531	0.01646	0.00712	0.00411	0.00272	0.0019	0.00134	0.00089	0.00044	0.00168	-1	0.072	+-	0.116
201	A	0.73352	0.14501	0.04893	0.02274	0.01352	0.00922	0.00668	0.00489	0.00339	0.00174	0.01035	-1	0.126	+-	0.265
202	L	0.96082	0.03307	0.0046	0.00098	0.00029	0.00011	5e-05	3e-05	2e-05	1e-05	1e-05	-1	0.055	+-	0.027
203	N	0.24475	0.25685	0.18954	0.12066	0.07492	0.04647	0.0288	0.01757	0.01009	0.00429	0.00607	-2	0.256	+-	0.235
204	Q	0.9778	0.02032	0.00164	0.0002	3e-05	1e-05	0	0	0	0	0	-1	0.052	+-	0.017
205	D	0.96928	0.02738	0.00262	0.00047	0.00014	6e-05	3e-05	1e-05	1e-05	0	0	-1	0.054	+-	0.022
206	F	0.60142	0.26921	0.08571	0.02642	0.00944	0.00398	0.00191	0.00098	0.0005	0.0002	0.00025	-1	0.111	+-	0.1
207	A	0.63701	0.15891	0.07206	0.04085	0.02673	0.01893	0.01387	0.01008	0.00687	0.00343	0.01127	-1	0.16	+-	0.271
208	Y	0.12337	0.32582	0.27574	0.14921	0.06917	0.03093	0.0141	0.00664	0.00311	0.00113	0.00078	-2	0.244	+-	0.151
209	F	0.94308	0.04974	0.00593	0.00094	0.0002	6e-05	2e-05	1e-05	0	0	0	-1	0.057	+-	0.029
210	D	0.99214	0.00741	0.00038	5e-05	1e-05	1e-05	0	0	0	0	0	-1	0.051	+-	0.01
211	L	0.72999	0.18129	0.05543	0.01837	0.00728	0.00345	0.00185	0.00106	0.0006	0.00026	0.00042	-1	0.093	+-	0.097
212	Y	0.87216	0.10272	0.01861	0.00425	0.00129	0.0005	0.00023	0.00012	6e-05	2e-05	4e-05	-1	0.066	+-	0.051
213	Q	0.03849	0.16414	0.21177	0.1777	0.13077	0.09291	0.06522	0.04473	0.02862	0.01341	0.03225	-3	0.431	+-	0.379
214	T	0.29528	0.28352	0.18227	0.10161	0.05718	0.03333	0.01995	0.01198	0.00686	0.00294	0.00507	-1	0.223	+-	0.219
215	G	0.29073	0.3194	0.19502	0.09554	0.04663	0.02409	0.01318	0.00742	0.00406	0.00167	0.00228	-2	0.202	+-	0.176
216	D	0.94642	0.04669	0.00561	0.00094	0.00022	7e-05	3e-05	1e-05	1e-05	0	0	-1	0.056	+-	0.029
217	F	0.95142	0.04289	0.00464	0.00074	0.00018	6e-05	3e-05	2e-05	1e-05	0	1e-05	-1	0.056	+-	0.027
218	A	0.98052	0.01704	0.00176	0.00039	0.00014	7e-05	4e-05	2e-05	1e-05	1e-05	1e-05	-1	0.052	+-	0.02
219	S	0.29311	0.28717	0.18311	0.09975	0.05544	0.03262	0.02004	0.01243	0.00734	0.00322	0.00577	-1	0.225	+-	0.226
220	K	0.32414	0.27434	0.15546	0.07791	0.04251	0.0269	0.01931	0.01474	0.01093	0.00602	0.04772	-1	0.305	+-	0.499
221	M	0.89264	0.08399	0.01581	0.00442	0.00165	0.00074	0.00037	0.00019	0.0001	4e-05	5e-05	-1	0.064	+-	0.051
222	S	0.64415	0.21686	0.08168	0.03012	0.01222	0.00571	0.00308	0.00185	0.00113	0.00054	0.00266	-1	0.115	+-	0.159
223	D	0.94296	0.049	0.00619	0.00121	0.00036	0.00014	7e-05	3e-05	2e-05	1e-05	1e-05	-1	0.057	+-	0.032
224	D	0.96316	0.03174	0.0038	0.00082	0.00026	0.00011	5e-05	3e-05	1e-05	1e-05	1e-05	-1	0.054	+-	0.026
225	I	0.59525	0.24763	0.08941	0.03415	0.01532	0.00791	0.00446	0.0026	0.00147	0.00063	0.00117	-1	0.122	+-	0.134
226	I	0.00713	0.10299	0.17628	0.17032	0.1395	0.10814	0.0817	0.05988	0.04089	0.02046	0.09271	-3	0.598	+-	0.587
227	K	0.15806	0.25495	0.16902	0.09399	0.05847	0.04288	0.03505	0.02939	0.02318	0.01326	0.12175	-2	0.534	+-	0.752
228	L	0.63642	0.2036	0.08225	0.03575	0.01787	0.01001	0.00598	0.00363	0.00211	0.00091	0.00146	-1	0.121	+-	0.144
229	E	0.245	0.25178	0.19005	0.12303	0.07673	0.04746	0.02919	0.0176	0.00996	0.00417	0.00503	-2	0.255	+-	0.225
230	E	0.94797	0.04379	0.00605	0.00137	0.00045	0.00019	9e-05	5e-05	2e-05	1e-05	1e-05	-1	0.056	+-	0.032
231	G	0.9817	0.01658	0.00138	0.00023	6e-05	2e-05	1e-05	1e-05	0	0	0	-1	0.052	+-	0.016
232	I	0.87632	0.10281	0.0161	0.00322	0.00091	0.00034	0.00015	7e-05	4e-05	1e-05	1e-05	-1	0.065	+-	0.046
233	G	0.97647	0.02091	0.00206	0.00037	0.00011	4e-05	2e-05	1e-05	1e-05	0	0	-1	0.053	+-	0.019
234	E	0.99083	0.00858	0.00049	7e-05	2e-05	1e-05	0	0	0	0	0	-1	0.051	+-	0.011
235	K	0.84509	0.1251	0.02317	0.00474	0.00121	0.0004	0.00016	8e-05	4e-05	1e-05	1e-05	-1	0.069	+-	0.052
236	V	0.90512	0.06663	0.01633	0.00599	0.00276	0.00144	0.00081	0.00046	0.00025	0.0001	0.00011	-1	0.065	+-	0.06
237	S	0.27519	0.23582	0.15927	0.10287	0.0702	0.05001	0.03608	0.02552	0.01679	0.00807	0.02019	-1	0.289	+-	0.336
238	A	0.27885	0.28419	0.16192	0.09284	0.05871	0.03965	0.02758	0.0191	0.01246	0.00599	0.01872	-2	0.266	+-	0.331
239	F	0.16837	0.32057	0.23099	0.12563	0.06679	0.03707	0.02151	0.01272	0.00725	0.00311	0.00598	-2	0.254	+-	0.223
240	V	0.59434	0.20788	0.09384	0.04563	0.02445	0.01406	0.00843	0.00509	0.00294	0.00127	0.00209	-1	0.136	+-	0.164
241	Y	0.92263	0.06595	0.00943	0.00156	0.00031	8e-05	2e-05	1e-05	0	0	0	-1	0.059	+-	0.034
242	N	0.60365	0.21866	0.09345	0.04071	0.01959	0.01042	0.00595	0.0035	0.00199	0.00085	0.00125	-1	0.127	+-	0.142
243	M	0.80105	0.13275	0.03769	0.01406	0.00647	0.00341	0.00195	0.00115	0.00066	0.00028	0.00052	-1	0.083	+-	0.095
244	T	0.29049	0.27672	0.1861	0.107	0.06051	0.03474	0.02024	0.01174	0.00647	0.00266	0.00334	-1	0.223	+-	0.202
245	I	0.34013	0.3147	0.18017	0.08438	0.03935	0.01947	0.01027	0.00563	0.00302	0.00123	0.00166	-1	0.185	+-	0.164
246	A	0.02002	0.14043	0.21042	0.19128	0.14636	0.10452	0.07192	0.04761	0.02919	0.01308	0.02517	-3	0.436	+-	0.338
247	I	0.45178	0.23038	0.12853	0.06936	0.04081	0.02647	0.01822	0.01266	0.0083	0.004	0.00948	-1	0.197	+-	0.255
248	A	0.00852	0.08693	0.167	0.18024	0.15683	0.12443	0.09386	0.06747	0.04455	0.02132	0.04886	-4	0.524	+-	0.411
249	C	0.41584	0.30835	0.15045	0.06476	0.02969	0.01492	0.00798	0.00434	0.00225	0.00087	0.00055	-1	0.161	+-	0.141
250	T	0.00063	0.01896	0.06025	0.09381	0.11019	0.11254	0.10527	0.09119	0.07101	0.03943	0.29672	-11	1.078	+-	0.894
251	T	0.00689	0.0752	0.15836	0.1864	0.17157	0.1385	0.10263	0.07058	0.04381	0.01951	0.02655	-4	0.496	+-	0.321
252	M	0.01712	0.09012	0.11847	0.1136	0.10451	0.09536	0.08498	0.07222	0.05585	0.03095	0.21683	-11	0.863	+-	0.836
253	A	0.56841	0.2187	0.10392	0.04888	0.02489	0.01395	0.00841	0.00523	0.00314	0.00141	0.00304	-1	0.143	+-	0.178
254	I	0.38258	0.30721	0.16271	0.07345	0.03412	0.01735	0.00967	0.0057	0.00331	0.00145	0.00246	-1	0.176	+-	0.171
255	Y	0.07534	0.23072	0.24817	0.17944	0.11295	0.06765	0.03975	0.02289	0.01244	0.00503	0.00561	-3	0.32	+-	0.221
256	K	0.06372	0.19538	0.22134	0.17714	0.12605	0.08508	0.05548	0.03479	0.02022	0.00861	0.01218	-3	0.365	+-	0.274
257	G	0.98061	0.01755	0.00149	0.00024	6e-05	2e-05	1e-05	1e-05	0	0	0	-1	0.052	+-	0.017
258	W	0.97352	0.0243	0.00196	0.0002	2e-05	0	0	0	0	0	0	-1	0.053	+-	0.018
259	K	0.85641	0.11249	0.02217	0.00551	0.00183	0.00078	0.00039	0.00021	0.00011	5e-05	6e-05	-1	0.069	+-	0.057
260	L	0.97305	0.02382	0.0025	0.00043	0.00011	4e-05	2e-05	1e-05	0	0	0	-1	0.053	+-	0.021
261	A	0.32379	0.24113	0.14018	0.08317	0.05682	0.04291	0.03355	0.02573	0.0182	0.00929	0.02524	-1	0.281	+-	0.357
262	L	0.96381	0.0309	0.00405	0.00082	0.00024	9e-05	4e-05	2e-05	1e-05	0	1e-05	-1	0.054	+-	0.026
263	M	0.7305	0.17367	0.05522	0.02067	0.00927	0.00474	0.00262	0.0015	0.00084	0.00035	0.00061	-1	0.096	+-	0.107
264	C	0.04864	0.1869	0.23417	0.19062	0.13234	0.08597	0.05399	0.03281	0.0186	0.00776	0.0082	-3	0.36	+-	0.238
265	L	0.71047	0.18218	0.06144	0.02285	0.01015	0.00533	0.00313	0.00193	0.00115	0.00051	0.00086	-1	0.1	+-	0.115
266	T	0.11014	0.23022	0.20606	0.14775	0.10279	0.07139	0.04918	0.03298	0.02058	0.0094	0.01951	-2	0.351	+-	0.324
267	T	0.09086	0.21863	0.21959	0.16397	0.1119	0.07406	0.04826	0.03073	0.01835	0.0081	0.01555	-3	0.35	+-	0.299
268	T	0.16703	0.2975	0.21825	0.12856	0.07561	0.04589	0.02841	0.0175	0.01019	0.00441	0.00664	-2	0.269	+-	0.231
269	P	0.97454	0.02277	0.0022	0.00035	8e-05	3e-05	1e-05	1e-05	0	0	0	-1	0.053	+-	0.019
270	V	0.01706	0.08069	0.13287	0.14425	0.13419	0.1164	0.09649	0.0761	0.05489	0.02855	0.1185	-4	0.668	+-	0.62
271	T	0.49411	0.23121	0.12638	0.06617	0.03569	0.02011	0.01173	0.00692	0.00391	0.00165	0.00212	-1	0.163	+-	0.175
272	F	0.28669	0.29389	0.18466	0.0974	0.05311	0.03147	0.01992	0.0129	0.00799	0.00368	0.00829	-2	0.23	+-	0.245
273	I	0.00624	0.05682	0.10537	0.12022	0.11684	0.106	0.09195	0.07586	0.05722	0.03113	0.23236	-11	0.92	+-	0.859
274	L	0.05446	0.21047	0.2401	0.17967	0.1188	0.07615	0.04848	0.03042	0.01802	0.00792	0.01552	-3	0.361	+-	0.294
275	V	0.0383	0.09643	0.12184	0.12015	0.10909	0.09578	0.08197	0.06739	0.05088	0.02774	0.19044	-11	0.798	+-	0.807
276	G	0.25057	0.23176	0.16172	0.10648	0.0736	0.05293	0.03854	0.02758	0.01841	0.009	0.02941	-1	0.319	+-	0.394
277	L	0.01779	0.09453	0.14057	0.13716	0.12096	0.1043	0.08815	0.07146	0.05298	0.02824	0.14387	-11	0.71	+-	0.697
278	T	0.29758	0.27378	0.18127	0.10505	0.06048	0.03546	0.02108	0.01245	0.00695	0.00288	0.00301	-1	0.222	+-	0.198
279	G	0.61493	0.1848	0.08671	0.04627	0.02691	0.01645	0.01029	0.00639	0.00374	0.00162	0.00189	-1	0.137	+-	0.165
280	K	0.6306	0.21888	0.08704	0.03408	0.01469	0.00709	0.00373	0.00204	0.00108	0.00043	0.00034	-1	0.114	+-	0.115
281	L	0.01294	0.07603	0.14503	0.17214	0.16443	0.13882	0.1077	0.07744	0.05013	0.02319	0.03215	-4	0.51	+-	0.328
282	A	0.69822	0.20492	0.06601	0.02024	0.00658	0.00236	0.00095	0.00042	0.00019	7e-05	5e-05	-1	0.095	+-	0.084
283	S	0.64213	0.20484	0.08186	0.03486	0.01671	0.00883	0.00496	0.00284	0.00157	0.00065	0.00075	-1	0.117	+-	0.128
284	L	0.0198	0.12772	0.20705	0.20019	0.1574	0.11193	0.07494	0.04756	0.02772	0.01176	0.01393	-3	0.42	+-	0.269
285	L	0.1608	0.23481	0.21036	0.14745	0.09598	0.06111	0.0385	0.02373	0.0137	0.00584	0.00772	-2	0.299	+-	0.247
286	S	0.03702	0.14204	0.19713	0.18358	0.14597	0.10742	0.07525	0.05016	0.03069	0.01362	0.01713	-3	0.418	+-	0.284
287	K	0.06737	0.19712	0.2137	0.16438	0.11595	0.08063	0.05591	0.03805	0.02425	0.01137	0.03126	-3	0.402	+-	0.385
288	K	0.35479	0.31736	0.17636	0.07975	0.0357	0.01701	0.00879	0.00483	0.00265	0.00112	0.00164	-1	0.179	+-	0.158
289	E	0.9634	0.03194	0.00345	0.0007	0.00024	0.00011	6e-05	4e-05	2e-05	1e-05	3e-05	-1	0.054	+-	0.028
290	A	0.16122	0.32872	0.24374	0.13141	0.06631	0.03369	0.01751	0.0092	0.00467	0.00179	0.00173	-2	0.24	+-	0.172
291	M	0.39967	0.29722	0.15472	0.07308	0.03591	0.01864	0.01008	0.00552	0.00291	0.00115	0.0011	-1	0.172	+-	0.156
292	S	0.69962	0.1949	0.0656	0.02277	0.00895	0.00404	0.00203	0.00108	0.00057	0.00023	0.00021	-1	0.098	+-	0.096
293	S	0.89401	0.08531	0.01612	0.00343	0.00082	0.00022	7e-05	2e-05	1e-05	0	0	-1	0.063	+-	0.043
294	G	0.75703	0.17276	0.04852	0.0141	0.00459	0.0017	0.00071	0.00033	0.00015	6e-05	5e-05	-1	0.085	+-	0.075
295	K	0.11321	0.27435	0.24712	0.15858	0.09246	0.05263	0.02978	0.01661	0.00876	0.00344	0.00307	-2	0.283	+-	0.197
296	A	0.98102	0.0167	0.00167	0.00036	0.00013	6e-05	3e-05	2e-05	1e-05	0	1e-05	-1	0.052	+-	0.019
297	S	0.9346	0.05425	0.00813	0.00185	0.00061	0.00027	0.00014	7e-05	4e-05	2e-05	3e-05	-1	0.058	+-	0.037
298	S	0.01128	0.11857	0.22462	0.22214	0.16725	0.11053	0.06808	0.03977	0.02147	0.00851	0.00777	-3	0.403	+-	0.228
299	I	0.0453	0.21133	0.23962	0.1823	0.12367	0.08054	0.05121	0.03155	0.01808	0.00761	0.00878	-3	0.354	+-	0.243
300	A	0.97767	0.01923	0.00217	0.00052	0.0002	0.0001	5e-05	3e-05	2e-05	1e-05	1e-05	-1	0.053	+-	0.022
301	Q	0.95667	0.03748	0.00446	0.0009	0.00028	0.00011	5e-05	3e-05	1e-05	1e-05	1e-05	-1	0.055	+-	0.027
302	E	0.95815	0.03663	0.0041	0.00076	0.00021	8e-05	4e-05	2e-05	1e-05	0	0	-1	0.055	+-	0.026
303	V	0.92	0.06028	0.01216	0.00389	0.00168	0.00086	0.00049	0.00029	0.00016	7e-05	0.00012	-1	0.062	+-	0.052
304	L	0.96943	0.02664	0.00308	0.00057	0.00016	6e-05	3e-05	1e-05	1e-05	0	0	-1	0.054	+-	0.023
305	G	0.02635	0.12307	0.19281	0.19254	0.15843	0.11743	0.08115	0.05255	0.0309	0.01309	0.01168	-3	0.423	+-	0.253
306	S	0.89069	0.08604	0.01719	0.0041	0.00119	0.00043	0.00019	9e-05	5e-05	2e-05	2e-05	-1	0.064	+-	0.047
307	I	0.88535	0.08577	0.01898	0.00554	0.00212	0.001	0.00054	0.00031	0.00018	8e-05	0.00014	-1	0.066	+-	0.059
308	R	0.86835	0.09603	0.02306	0.00689	0.00259	0.00121	0.00067	0.00042	0.00026	0.00012	0.00041	-1	0.07	+-	0.073
309	T	0.97879	0.01923	0.00164	0.00024	6e-05	2e-05	1e-05	0	0	0	0	-1	0.052	+-	0.017
310	V	0.91345	0.05956	0.01409	0.00557	0.00289	0.00171	0.00108	0.00069	0.00041	0.00019	0.00038	-1	0.065	+-	0.072
311	Y	0.06999	0.21294	0.23266	0.17507	0.11673	0.07491	0.04747	0.02957	0.01739	0.0076	0.01567	-3	0.356	+-	0.3
312	S	0.70164	0.17456	0.06375	0.02761	0.01396	0.00779	0.00459	0.00274	0.00157	0.00067	0.00109	-1	0.107	+-	0.129
313	F	0.93861	0.05323	0.00668	0.0011	0.00025	7e-05	3e-05	1e-05	1e-05	0	0	-1	0.057	+-	0.031
314	N	0.36888	0.28279	0.16072	0.08299	0.04441	0.02515	0.01487	0.00892	0.00514	0.00222	0.00391	-1	0.195	+-	0.201
315	G	0.98035	0.01775	0.00154	0.00025	7e-05	2e-05	1e-05	1e-05	0	0	0	-1	0.052	+-	0.017
316	Q	0.96805	0.02856	0.0027	0.00047	0.00013	5e-05	2e-05	1e-05	1e-05	0	0	-1	0.054	+-	0.022
317	Q	0.54386	0.27011	0.10799	0.04209	0.0182	0.00875	0.00452	0.0024	0.00123	0.00048	0.00038	-1	0.129	+-	0.122
318	K	0.75965	0.17322	0.04669	0.01305	0.00425	0.00167	0.00076	0.00038	0.00019	7e-05	6e-05	-1	0.084	+-	0.074
319	E	0.99122	0.00825	0.00044	6e-05	1e-05	1e-05	0	0	0	0	0	-1	0.051	+-	0.011
320	L	0.20455	0.17301	0.13577	0.10773	0.08834	0.07284	0.05906	0.04597	0.0328	0.01689	0.06303	-1	0.438	+-	0.522
321	E	0.5907	0.25783	0.09214	0.03297	0.01346	0.00628	0.00321	0.00172	0.0009	0.00036	0.00043	-1	0.118	+-	0.114
322	R	0.96549	0.03006	0.0036	0.00062	0.00015	4e-05	2e-05	1e-05	0	0	0	-1	0.054	+-	0.023
323	Y	0.91423	0.07238	0.01107	0.00187	0.00036	8e-05	2e-05	1e-05	0	0	0	-1	0.06	+-	0.036
324	K	0.00051	0.01879	0.06904	0.11545	0.13797	0.13849	0.1247	0.10278	0.0757	0.03965	0.17692	-11	0.846	+-	0.708
325	Q	0.00562	0.05881	0.11968	0.14051	0.1351	0.11921	0.10006	0.07988	0.05836	0.03078	0.15199	-11	0.751	+-	0.69
326	P	0.64045	0.20047	0.08012	0.03479	0.01747	0.00997	0.00619	0.00397	0.00246	0.00114	0.00298	-1	0.124	+-	0.168
327	L	0.96245	0.03181	0.00434	0.00092	0.00027	0.0001	5e-05	3e-05	1e-05	1e-05	1e-05	-1	0.055	+-	0.027
328	A	0.04375	0.13927	0.16221	0.14354	0.12116	0.10088	0.08205	0.0638	0.04531	0.02314	0.0749	-3	0.54	+-	0.518
329	Q	0.3171	0.28938	0.17762	0.09481	0.05168	0.02956	0.0175	0.01041	0.0059	0.00249	0.00354	-1	0.21	+-	0.2
330	A	0.91602	0.05742	0.01233	0.00483	0.00273	0.00184	0.00133	0.00098	0.00068	0.00034	0.0015	-1	0.067	+-	0.106
331	R	0.00291	0.05496	0.12118	0.141	0.13254	0.11466	0.09487	0.07504	0.0546	0.02881	0.17943	-11	0.81	+-	0.769
332	K	0.10112	0.2151	0.18246	0.12627	0.09114	0.07004	0.05525	0.04286	0.03085	0.01611	0.06881	-2	0.463	+-	0.532
333	I	0.03012	0.1723	0.21647	0.1796	0.134	0.09635	0.06733	0.04514	0.02786	0.01249	0.01835	-3	0.405	+-	0.296
334	K	0.47337	0.29138	0.13021	0.05434	0.02459	0.01225	0.00654	0.00361	0.00194	0.00079	0.00099	-1	0.148	+-	0.142
335	I	0.00592	0.05629	0.12915	0.16433	0.16157	0.13934	0.11105	0.08279	0.05603	0.02728	0.06625	-4	0.588	+-	0.454
336	R	0.54066	0.28831	0.1081	0.03725	0.01406	0.00602	0.00287	0.00145	0.00073	0.00028	0.00028	-1	0.124	+-	0.111
337	K	0.5716	0.20276	0.0964	0.04859	0.02729	0.01706	0.01153	0.00803	0.00537	0.00267	0.0087	-1	0.16	+-	0.241
338	E	0.93391	0.05502	0.00818	0.00181	0.00058	0.00024	0.00012	6e-05	3e-05	1e-05	2e-05	-1	0.058	+-	0.036
339	F	0.38116	0.30369	0.15953	0.07315	0.03561	0.0193	0.01141	0.007	0.00414	0.00183	0.00317	-1	0.181	+-	0.184
340	F	0.53574	0.28976	0.10916	0.03799	0.01464	0.00647	0.00318	0.00165	0.00084	0.00032	0.00023	-1	0.126	+-	0.111
341	N	0.2812	0.275	0.18494	0.10771	0.06266	0.03738	0.02267	0.01366	0.00777	0.00328	0.00373	-1	0.23	+-	0.206
342	G	0.98347	0.0151	0.00116	0.00018	5e-05	2e-05	1e-05	0	0	0	0	-1	0.052	+-	0.015
343	L	0.27008	0.24979	0.16888	0.10438	0.06734	0.04574	0.03191	0.02209	0.01436	0.00685	0.01858	-1	0.279	+-	0.328
344	T	0.7607	0.16172	0.04694	0.01617	0.00687	0.00342	0.00187	0.00107	0.0006	0.00025	0.0004	-1	0.088	+-	0.094
345	M	0.31391	0.3549	0.18412	0.07765	0.03425	0.0167	0.00884	0.00486	0.00259	0.00105	0.00114	-2	0.181	+-	0.15
346	G	0.90592	0.0713	0.0147	0.0044	0.00177	0.00087	0.00048	0.00027	0.00015	6e-05	8e-05	-1	0.063	+-	0.053
347	L	0.82485	0.13717	0.02843	0.00653	0.00185	0.00066	0.00028	0.00013	6e-05	2e-05	2e-05	-1	0.073	+-	0.058
348	M	0.2616	0.31641	0.19618	0.10455	0.0556	0.0303	0.01685	0.00937	0.00498	0.00198	0.00218	-2	0.216	+-	0.182
349	F	0.74759	0.18935	0.04868	0.01107	0.0025	0.00059	0.00015	4e-05	1e-05	0	0	-1	0.083	+-	0.066
350	F	0.50221	0.27176	0.11032	0.04539	0.02248	0.01337	0.00894	0.00626	0.00425	0.00215	0.01287	-1	0.173	+-	0.293
351	C	0.31817	0.29978	0.18172	0.09308	0.04808	0.02613	0.01486	0.00859	0.00478	0.00199	0.00281	-1	0.202	+-	0.187
352	I	0.89462	0.08184	0.01644	0.00429	0.00148	0.00064	0.00033	0.00018	0.0001	4e-05	6e-05	-1	0.064	+-	0.051
353	F	0.90528	0.07754	0.01352	0.00274	0.00065	0.00018	6e-05	2e-05	1e-05	0	0	-1	0.062	+-	0.04
354	G	0.07392	0.20945	0.22859	0.1769	0.12144	0.0791	0.04985	0.03025	0.01702	0.00701	0.00648	-3	0.34	+-	0.23
355	S	0.3421	0.24252	0.16604	0.09923	0.05862	0.03555	0.02216	0.01389	0.00831	0.00371	0.00787	-1	0.227	+-	0.249
356	Y	0.68915	0.20386	0.06974	0.02317	0.00819	0.0032	0.00139	0.00067	0.00033	0.00013	0.00018	-1	0.098	+-	0.092
357	A	0.98001	0.01739	0.00185	0.00042	0.00016	8e-05	4e-05	2e-05	1e-05	1e-05	1e-05	-1	0.052	+-	0.02
358	L	0.85597	0.10375	0.02657	0.00804	0.00297	0.00132	0.00067	0.00036	0.00019	8e-05	8e-05	-1	0.071	+-	0.064
359	S	0.33628	0.2767	0.1692	0.09351	0.05266	0.03071	0.01831	0.01089	0.00613	0.00257	0.00303	-1	0.207	+-	0.196
360	F	0.79852	0.15177	0.03536	0.00899	0.00283	0.00115	0.00058	0.00033	0.00019	9e-05	0.0002	-1	0.078	+-	0.071
361	Y	0.0013	0.02399	0.07352	0.11652	0.1373	0.13749	0.12392	0.10235	0.07556	0.03967	0.16838	-11	0.824	+-	0.689
362	W	0.74014	0.18802	0.05235	0.01384	0.00385	0.00117	0.00039	0.00015	6e-05	2e-05	1e-05	-1	0.086	+-	0.072
363	G	0.97906	0.01878	0.00171	0.00029	8e-05	3e-05	2e-05	1e-05	0	0	0	-1	0.052	+-	0.018
364	I	0.29542	0.29585	0.18476	0.0989	0.05383	0.03063	0.01799	0.01061	0.00596	0.0025	0.00355	-2	0.215	+-	0.2
365	Y	0.04074	0.14944	0.19572	0.17534	0.13718	0.10136	0.07246	0.04992	0.03185	0.01484	0.03116	-3	0.44	+-	0.361
366	L	0.97086	0.02556	0.00284	0.00051	0.00014	5e-05	2e-05	1e-05	1e-05	0	0	-1	0.053	+-	0.022
367	V	0.91302	0.06381	0.01397	0.00465	0.00205	0.00107	0.00061	0.00036	0.00021	9e-05	0.00017	-1	0.063	+-	0.058
368	V	0.07051	0.15866	0.15162	0.11711	0.09063	0.07242	0.05864	0.04665	0.03454	0.01866	0.18056	-11	0.745	+-	0.878
369	H	0.4946	0.14699	0.0909	0.06284	0.04659	0.03579	0.02775	0.02111	0.01499	0.00779	0.05065	-1	0.304	+-	0.539
370	-	0.55029	0.11899	0.07696	0.05639	0.04346	0.03416	0.02684	0.02058	0.01467	0.00766	0.05	-1	0.292	+-	0.538
371	-	0.32924	0.23661	0.17123	0.10692	0.06386	0.03799	0.02281	0.01371	0.00789	0.00342	0.00632	-1	0.229	+-	0.235
372	-	0.2976	0.24802	0.15804	0.09589	0.06203	0.04263	0.03023	0.02136	0.01419	0.00694	0.02307	-1	0.28	+-	0.359
373	-	0.00132	0.02422	0.07368	0.11612	0.1372	0.13861	0.1263	0.1053	0.0782	0.04112	0.15794	-11	0.806	+-	0.664
374	-	0.05541	0.13756	0.14281	0.12036	0.10114	0.08623	0.07298	0.05959	0.04465	0.02414	0.15514	-11	0.699	+-	0.759
375	-	0.00103	0.01792	0.05785	0.09835	0.12416	0.13217	0.12536	0.10783	0.08214	0.04415	0.20904	-11	0.916	+-	0.758
376	-	0.37385	0.19579	0.1199	0.07599	0.05384	0.04156	0.03327	0.02633	0.01938	0.01036	0.04971	-1	0.326	+-	0.49
377	-	0.14013	0.12377	0.12477	0.11678	0.1062	0.09372	0.07952	0.06383	0.04646	0.02421	0.08061	-1	0.524	+-	0.543
378	D	0.0404	0.03529	0.04285	0.05404	0.06537	0.07428	0.07865	0.07677	0.06653	0.04055	0.42528	-11	1.29	+-	0.999
379	P	0.01196	0.06581	0.11472	0.13047	0.12648	0.11336	0.09626	0.07729	0.05658	0.02985	0.17721	-11	0.803	+-	0.768
380	K	0.00228	0.01315	0.0288	0.04503	0.06051	0.07284	0.07973	0.07937	0.06966	0.04282	0.50579	-11	1.485	+-	1.008
381	N	0.00159	0.03837	0.10489	0.14471	0.1531	0.14202	0.12106	0.09564	0.06792	0.03437	0.09634	-5	0.666	+-	0.522
382	Y	0.96474	0.03107	0.00353	0.00053	0.0001	2e-05	1e-05	0	0	0	0	-1	0.054	+-	0.023
383	N	0.0003	0.01015	0.0386	0.06915	0.0895	0.09778	0.09613	0.08664	0.06979	0.03994	0.40203	-11	1.3	+-	0.988
384	P	0.29168	0.25293	0.16298	0.09935	0.06433	0.04386	0.03056	0.02103	0.01354	0.00638	0.01334	-1	0.26	+-	0.288
385	D	0.77304	0.15838	0.0438	0.01403	0.00548	0.00253	0.0013	0.00071	0.00038	0.00015	0.00019	-1	0.084	+-	0.083
386	V	0.0232	0.05133	0.06316	0.06796	0.07054	0.0711	0.06907	0.06358	0.05308	0.03165	0.43532	-11	1.327	+-	1.065
387	M	0.42223	0.25084	0.13518	0.07251	0.04245	0.027	0.01803	0.01211	0.0077	0.00361	0.00833	-1	0.199	+-	0.247
388	F	0.12496	0.25561	0.21046	0.13821	0.09176	0.06321	0.04398	0.02989	0.01881	0.00862	0.01449	-2	0.325	+-	0.289
389	S	0.03501	0.11346	0.14974	0.14854	0.13435	0.11518	0.09401	0.07231	0.05039	0.02514	0.06186	-3	0.537	+-	0.456
390	V	0.80794	0.14324	0.03377	0.00926	0.00319	0.00134	0.00064	0.00033	0.00016	6e-05	6e-05	-1	0.077	+-	0.067
391	F	0.89033	0.08677	0.01691	0.00395	0.00116	0.00044	0.0002	0.00011	6e-05	3e-05	5e-05	-1	0.064	+-	0.049
392	F	0.59681	0.24768	0.07427	0.02299	0.00963	0.00577	0.00443	0.00375	0.00308	0.00187	0.02973	-1	0.184	+-	0.429
393	G	0.18666	0.31274	0.21282	0.11696	0.06613	0.04002	0.02539	0.01626	0.0099	0.00447	0.00866	-2	0.261	+-	0.247
394	V	0.04716	0.16091	0.19242	0.1638	0.12713	0.09573	0.07061	0.05036	0.03324	0.01598	0.04266	-3	0.457	+-	0.419
395	M	0.35061	0.31225	0.16907	0.08092	0.04075	0.02181	0.01208	0.00669	0.00351	0.00137	0.00094	-1	0.184	+-	0.158
396	T	0.04182	0.19023	0.2196	0.17491	0.12603	0.08775	0.05989	0.03973	0.02459	0.01119	0.02426	-3	0.401	+-	0.339
397	G	0.6242	0.1962	0.08256	0.03845	0.02078	0.01267	0.00831	0.00558	0.00359	0.00172	0.00595	-1	0.138	+-	0.214
398	M	0.50764	0.27416	0.11766	0.05026	0.0238	0.01234	0.00676	0.00376	0.00201	0.00081	0.00081	-1	0.142	+-	0.14
399	V	0.18166	0.33409	0.22638	0.11348	0.05623	0.0304	0.01822	0.01168	0.00743	0.0036	0.01682	-2	0.266	+-	0.319
400	N	0.74084	0.16069	0.05141	0.02072	0.01059	0.00627	0.00396	0.00251	0.00149	0.00065	0.00087	-1	0.097	+-	0.118
401	L	0.79738	0.1521	0.03555	0.00937	0.0031	0.00128	0.00062	0.00032	0.00017	7e-05	6e-05	-1	0.078	+-	0.067
402	G	0.45024	0.23466	0.13709	0.07569	0.04286	0.02519	0.01517	0.00912	0.0052	0.0022	0.00257	-1	0.18	+-	0.187
403	M	0.17448	0.2412	0.17422	0.11155	0.07525	0.05456	0.04131	0.03126	0.02222	0.01157	0.06238	-2	0.411	+-	0.543
404	L	0.18664	0.3024	0.2378	0.13327	0.06793	0.03459	0.01814	0.00971	0.00505	0.002	0.00248	-2	0.241	+-	0.185
405	A	0.91609	0.06186	0.01299	0.0043	0.00194	0.00105	0.00064	0.0004	0.00025	0.00011	0.00038	-1	0.063	+-	0.067
406	T	0.89021	0.08519	0.01749	0.00448	0.00145	0.00058	0.00028	0.00015	8e-05	3e-05	6e-05	-1	0.065	+-	0.051
407	L	0.94073	0.0512	0.00648	0.00114	0.00028	9e-05	4e-05	2e-05	1e-05	0	1e-05	-1	0.057	+-	0.031
408	V	0.20597	0.20582	0.15676	0.11218	0.08255	0.06213	0.04692	0.03468	0.02388	0.01203	0.05708	-1	0.407	+-	0.529
409	G	0.95388	0.03947	0.00495	0.00105	0.00034	0.00015	7e-05	4e-05	2e-05	1e-05	2e-05	-1	0.056	+-	0.03
410	T	0.66332	0.19216	0.07212	0.03113	0.01589	0.00917	0.0057	0.00365	0.00225	0.00105	0.00356	-1	0.12	+-	0.177
411	F	0.9403	0.05186	0.00643	0.00105	0.00023	7e-05	3e-05	1e-05	1e-05	0	1e-05	-1	0.057	+-	0.03
412	G	0.0661	0.18933	0.20836	0.16441	0.11766	0.08194	0.05655	0.03833	0.02445	0.01154	0.04132	-3	0.427	+-	0.442
413	S	0.05519	0.1776	0.20284	0.16184	0.11743	0.08398	0.06017	0.04256	0.02831	0.01388	0.0562	-3	0.467	+-	0.497
414	A	0.98027	0.01713	0.00181	0.00042	0.00016	8e-05	5e-05	3e-05	2e-05	1e-05	3e-05	-1	0.052	+-	0.022
415	K	0.60529	0.21642	0.09441	0.04061	0.01883	0.00971	0.00553	0.00335	0.002	0.00091	0.00294	-1	0.129	+-	0.17
416	G	0.6642	0.1743	0.06859	0.03275	0.01885	0.01231	0.00858	0.00606	0.00406	0.00201	0.00828	-1	0.137	+-	0.241
417	A	0.8896	0.07465	0.01965	0.0075	0.00357	0.00195	0.00116	0.00072	0.00043	0.0002	0.00057	-1	0.069	+-	0.083
418	G	0.91266	0.06539	0.01333	0.00423	0.00185	0.00098	0.00058	0.00036	0.00022	0.0001	0.00028	-1	0.063	+-	0.062
419	A	0.33897	0.25341	0.15187	0.08832	0.05481	0.03601	0.02444	0.01661	0.01071	0.00513	0.01973	-1	0.254	+-	0.348
420	Q	0.00326	0.03359	0.07691	0.10589	0.11806	0.11731	0.10763	0.09166	0.07019	0.03831	0.23718	-11	0.95	+-	0.826
421	I	0.8335	0.1295	0.02567	0.00652	0.00232	0.00107	0.00058	0.00033	0.00019	8e-05	0.00023	-1	0.073	+-	0.069
422	F	0.98569	0.01346	0.00076	7e-05	1e-05	0	0	0	0	0	0	-1	0.052	+-	0.013
423	H	0.00302	0.04347	0.10447	0.13477	0.13684	0.1243	0.10556	0.08426	0.06114	0.03192	0.17026	-11	0.808	+-	0.741
424	L	0.96142	0.0326	0.0045	0.00096	0.00029	0.00011	5e-05	3e-05	2e-05	1e-05	1e-05	-1	0.055	+-	0.027
425	I	0.39753	0.29637	0.14209	0.06462	0.03366	0.02029	0.01347	0.00925	0.00611	0.00301	0.01362	-1	0.203	+-	0.298
426	D	0.95533	0.03697	0.0052	0.00135	0.00052	0.00026	0.00014	9e-05	5e-05	2e-05	7e-05	-1	0.056	+-	0.036
427	N	0.64285	0.21832	0.08368	0.03127	0.01256	0.00558	0.00273	0.00144	0.00076	0.00031	0.0005	-1	0.11	+-	0.112
428	V	0.01871	0.13804	0.20542	0.18253	0.13766	0.09873	0.0696	0.04803	0.0311	0.01486	0.05532	-3	0.496	+-	0.484
429	P	0.91473	0.06904	0.01192	0.00275	0.00085	0.00034	0.00016	9e-05	5e-05	2e-05	5e-05	-1	0.061	+-	0.044
430	T	0.73276	0.1682	0.05458	0.02125	0.01008	0.00546	0.00318	0.0019	0.00109	0.00047	0.00102	-1	0.098	+-	0.12
431	I	0.91251	0.07057	0.01223	0.00286	0.00093	0.0004	0.00021	0.00012	7e-05	3e-05	7e-05	-1	0.061	+-	0.046
432	N	0.96611	0.02986	0.00308	0.00059	0.00018	8e-05	4e-05	2e-05	1e-05	1e-05	1e-05	-1	0.054	+-	0.025
433	P	0.04319	0.18361	0.23493	0.18995	0.1303	0.0841	0.05303	0.03276	0.01913	0.00833	0.02067	-3	0.387	+-	0.332
434	L	0.96717	0.02835	0.00347	0.00067	0.00019	7e-05	3e-05	2e-05	1e-05	0	1e-05	-1	0.054	+-	0.024
435	L	7e-05	0.00378	0.01764	0.03651	0.05309	0.06393	0.06827	0.06611	0.05675	0.03441	0.59943	-11	1.7	+-	1.056
436	D	0.00378	0.04843	0.10743	0.13212	0.1303	0.11634	0.098	0.0782	0.05709	0.03014	0.19818	-11	0.859	+-	0.808
437	R	1e-05	0.00046	0.00269	0.00701	0.01287	0.01942	0.02556	0.02991	0.03041	0.02142	0.85025	-11	2.138	+-	0.911
438	G	0.70371	0.15519	0.05374	0.02524	0.01561	0.0113	0.00873	0.00675	0.00487	0.00257	0.01229	-1	0.138	+-	0.275
439	L	0.00055	0.01693	0.05558	0.08874	0.1061	0.1096	0.10321	0.08976	0.07006	0.03897	0.32052	-11	1.133	+-	0.932
440	K	0.00231	0.02892	0.07035	0.09798	0.10913	0.10824	0.09939	0.08502	0.06563	0.03623	0.2968	-11	1.076	+-	0.922
441	P	0.38018	0.23608	0.10892	0.0515	0.03012	0.02154	0.01733	0.01446	0.01148	0.00671	0.12168	-1	0.473	+-	0.835
442	-	0.02023	0.03739	0.06144	0.07904	0.08915	0.09214	0.08875	0.07949	0.06392	0.03655	0.35189	-11	1.177	+-	0.992
443	K	0.04144	0.13997	0.18302	0.16975	0.13889	0.10709	0.07935	0.05616	0.03648	0.01715	0.0307	-3	0.449	+-	0.35
444	V	0.69801	0.18368	0.06584	0.02604	0.01198	0.00626	0.00354	0.00207	0.00117	0.0005	0.00091	-1	0.104	+-	0.122
445	E	0.53543	0.22489	0.11055	0.05659	0.03119	0.0181	0.01074	0.00633	0.00351	0.00144	0.00123	-1	0.15	+-	0.16
446	G	0.97768	0.01999	0.00187	0.00031	9e-05	3e-05	2e-05	1e-05	0	0	0	-1	0.053	+-	0.019
447	-	0.5867	0.12279	0.07689	0.05456	0.04073	0.03103	0.02363	0.01756	0.01215	0.00615	0.0278	-1	0.228	+-	0.406
448	-	0.58804	0.12288	0.07683	0.05444	0.04058	0.03087	0.02348	0.01743	0.01204	0.00609	0.02731	-1	0.226	+-	0.403
449	N	0.86218	0.10241	0.0218	0.00678	0.00291	0.00154	0.00092	0.00057	0.00035	0.00016	0.00037	-1	0.071	+-	0.074
450	I	0.71314	0.18394	0.06125	0.02228	0.0095	0.00467	0.00251	0.0014	0.00075	0.0003	0.00027	-1	0.097	+-	0.1
451	E	0.48096	0.26341	0.11974	0.05606	0.03045	0.01866	0.01214	0.00794	0.0049	0.00222	0.00351	-1	0.164	+-	0.188
452	L	0.63841	0.20655	0.08329	0.03455	0.01598	0.0084	0.00492	0.00306	0.00187	0.00086	0.00211	-1	0.12	+-	0.15
453	K	0.56844	0.27294	0.09744	0.03415	0.01381	0.00645	0.00332	0.00179	0.00094	0.00037	0.00036	-1	0.121	+-	0.113
454	D	0.98957	0.00971	0.00059	9e-05	2e-05	1e-05	0	0	0	0	0	-1	0.051	+-	0.012
455	V	0.98082	0.01658	0.00182	0.00044	0.00017	8e-05	4e-05	2e-05	1e-05	1e-05	1e-05	-1	0.052	+-	0.02
456	M	0.05	0.20606	0.24527	0.18585	0.12208	0.0772	0.04845	0.02997	0.01747	0.00753	0.0101	-3	0.352	+-	0.25
457	F	0.98617	0.01304	0.00071	6e-05	1e-05	0	0	0	0	0	0	-1	0.051	+-	0.013
458	E	0.00031	0.01609	0.06789	0.12002	0.14564	0.14556	0.12944	0.1051	0.07626	0.03938	0.15431	-11	0.805	+-	0.661
459	Y	0.95453	0.03884	0.00541	0.00096	0.0002	5e-05	1e-05	0	0	0	0	-1	0.055	+-	0.027
460	P	0.97482	0.0226	0.00214	0.00032	7e-05	2e-05	1e-05	0	0	0	0	-1	0.053	+-	0.019
461	A	0.91139	0.06426	0.01475	0.00507	0.0022	0.0011	0.00059	0.00033	0.00017	7e-05	7e-05	-1	0.063	+-	0.054
462	R	0.95426	0.03875	0.00557	0.00106	0.00025	7e-05	2e-05	1e-05	0	0	0	-1	0.055	+-	0.028
463	A	0.67184	0.19803	0.07354	0.02904	0.01304	0.0066	0.00363	0.00207	0.00115	0.00048	0.00057	-1	0.108	+-	0.116
464	T	0.048	0.21575	0.23226	0.16949	0.11403	0.07651	0.0517	0.03456	0.02176	0.01011	0.02583	-3	0.387	+-	0.352
465	V	0.9369	0.04935	0.0088	0.00262	0.00109	0.00054	0.0003	0.00018	0.0001	4e-05	8e-05	-1	0.059	+-	0.044
466	P	0.42647	0.30526	0.14756	0.06346	0.02872	0.01403	0.00727	0.00385	0.00197	0.00076	0.00066	-1	0.158	+-	0.141
467	V	0.90564	0.0596	0.0145	0.00639	0.00387	0.00271	0.002	0.00148	0.00103	0.00052	0.00227	-1	0.072	+-	0.128
468	L	0.96915	0.02683	0.00314	0.00059	0.00017	6e-05	3e-05	2e-05	1e-05	0	0	-1	0.054	+-	0.023
469	N	0.5556	0.26335	0.10707	0.04091	0.017	0.00791	0.00404	0.00217	0.00114	0.00045	0.00037	-1	0.127	+-	0.119
470	G	0.97778	0.01984	0.00188	0.00033	9e-05	4e-05	2e-05	1e-05	1e-05	0	0	-1	0.053	+-	0.019
471	C	0.1082	0.24642	0.22045	0.15011	0.09821	0.06501	0.04345	0.02866	0.01771	0.00804	0.01375	-2	0.329	+-	0.282
472	S	0.26015	0.25169	0.16908	0.10634	0.07142	0.05011	0.03529	0.0241	0.01517	0.00692	0.00974	-1	0.268	+-	0.262
473	L	0.63356	0.20679	0.08267	0.03414	0.0159	0.00856	0.00524	0.00347	0.00229	0.00115	0.00623	-1	0.13	+-	0.215
474	N	0.42001	0.31169	0.15268	0.0638	0.02727	0.01253	0.00617	0.00315	0.00158	0.0006	0.00052	-1	0.157	+-	0.135
475	V	0.35821	0.28045	0.15709	0.08155	0.04584	0.02808	0.01811	0.01178	0.00728	0.00334	0.00827	-1	0.211	+-	0.25
476	N	0.5556	0.26335	0.10707	0.04091	0.017	0.00791	0.00404	0.00217	0.00114	0.00045	0.00037	-1	0.127	+-	0.119
477	H	0.00098	0.02394	0.07059	0.10528	0.11973	0.11904	0.10875	0.0922	0.07036	0.03832	0.25081	-11	0.984	+-	0.844
478	G	0.73172	0.1649	0.0562	0.02284	0.01092	0.00584	0.00333	0.00194	0.00109	0.00046	0.00074	-1	0.098	+-	0.114
479	K	0.95553	0.03871	0.00451	0.00085	0.00024	9e-05	4e-05	2e-05	1e-05	0	0	-1	0.055	+-	0.027
480	S	0.00293	0.03877	0.0979	0.13601	0.14679	0.13881	0.12045	0.09681	0.06991	0.03598	0.11565	-5	0.704	+-	0.574
481	V	0.9779	0.01881	0.00224	0.00057	0.00023	0.00011	6e-05	4e-05	2e-05	1e-05	1e-05	-1	0.053	+-	0.023
482	A	0.98185	0.01591	0.00161	0.00036	0.00013	6e-05	3e-05	2e-05	1e-05	0	1e-05	-1	0.052	+-	0.019
483	L	0.96399	0.03063	0.00406	0.00085	0.00026	0.0001	5e-05	3e-05	1e-05	1e-05	1e-05	-1	0.054	+-	0.026
484	V	0.9784	0.01834	0.0022	0.00057	0.00023	0.00011	6e-05	4e-05	2e-05	1e-05	2e-05	-1	0.053	+-	0.023
485	G	0.97772	0.0199	0.00188	0.00033	0.0001	4e-05	2e-05	1e-05	1e-05	0	0	-1	0.053	+-	0.019
486	S	0.5868	0.19792	0.09405	0.04749	0.02652	0.01632	0.01074	0.00723	0.00465	0.00222	0.00605	-1	0.151	+-	0.216
487	S	0.6711	0.20795	0.0736	0.02633	0.01066	0.00497	0.00258	0.00142	0.00076	0.00031	0.00033	-1	0.104	+-	0.105
488	G	0.98061	0.01755	0.00149	0.00024	6e-05	2e-05	1e-05	1e-05	0	0	0	-1	0.052	+-	0.017
489	S	0.77714	0.16963	0.04034	0.00934	0.0024	0.00072	0.00026	0.00011	5e-05	2e-05	1e-05	-1	0.079	+-	0.064
490	G	0.97908	0.0187	0.00174	0.00031	9e-05	4e-05	2e-05	1e-05	1e-05	0	0	-1	0.052	+-	0.018
491	K	0.93275	0.05715	0.00802	0.00148	0.00037	0.00012	5e-05	3e-05	1e-05	1e-05	1e-05	-1	0.058	+-	0.034
492	S	0.8773	0.09488	0.02046	0.00503	0.00144	0.00049	0.0002	9e-05	5e-05	2e-05	4e-05	-1	0.066	+-	0.052
493	T	0.76034	0.15276	0.04393	0.01584	0.00772	0.00475	0.0033	0.00239	0.00165	0.00085	0.00648	-1	0.105	+-	0.222
494	V	0.02335	0.10944	0.17359	0.1787	0.15295	0.11869	0.08647	0.05952	0.03753	0.0172	0.04255	-4	0.497	+-	0.424
495	V	0.20528	0.2185	0.16364	0.11064	0.07823	0.05833	0.0445	0.03342	0.02335	0.01188	0.05224	-2	0.391	+-	0.508
496	S	0.80282	0.15159	0.03393	0.00802	0.00226	0.00078	0.00032	0.00015	7e-05	3e-05	3e-05	-1	0.076	+-	0.062
497	L	0.64606	0.18261	0.06949	0.03079	0.01689	0.01103	0.00801	0.00603	0.00435	0.00233	0.02241	-1	0.172	+-	0.387
498	I	0.87815	0.09128	0.02044	0.00582	0.00214	0.00098	0.00052	0.0003	0.00017	7e-05	0.00015	-1	0.067	+-	0.061
499	S	0.73385	0.18545	0.05447	0.01634	0.00558	0.00223	0.00103	0.00052	0.00027	0.00011	0.00014	-1	0.089	+-	0.083
500	R	0.97619	0.02159	0.0019	0.00026	5e-05	1e-05	1e-05	0	0	0	0	-1	0.053	+-	0.018
501	Y	0.25832	0.27861	0.19053	0.10985	0.06377	0.03865	0.02421	0.01522	0.00909	0.00404	0.00771	-2	0.245	+-	0.245
502	Y	0.97134	0.0259	0.00241	0.00029	4e-05	1e-05	0	0	0	0	0	-1	0.053	+-	0.02
503	D	0.95485	0.03746	0.00528	0.00136	0.00051	0.00024	0.00013	7e-05	4e-05	2e-05	3e-05	-1	0.056	+-	0.033
504	V	0.73759	0.18033	0.05347	0.01683	0.00621	0.00271	0.00134	0.00072	0.00038	0.00016	0.00025	-1	0.09	+-	0.089
505	L	0.00657	0.05835	0.11429	0.1339	0.12923	0.11399	0.09513	0.07522	0.05438	0.02842	0.19053	-11	0.844	+-	0.823
506	D	0.6935	0.1692	0.06531	0.03047	0.01642	0.00967	0.00598	0.00375	0.00225	0.00101	0.00246	-1	0.114	+-	0.16
507	G	0.98258	0.01589	0.00125	0.00019	5e-05	2e-05	1e-05	1e-05	0	0	0	-1	0.052	+-	0.016
508	S	0.03131	0.14643	0.2113	0.19118	0.14473	0.10164	0.06874	0.04486	0.02723	0.01213	0.02045	-3	0.417	+-	0.31
509	V	0.92596	0.05623	0.01095	0.00346	0.0015	0.00078	0.00045	0.00027	0.00016	7e-05	0.00016	-1	0.061	+-	0.053
510	R	0.55639	0.20717	0.10405	0.05571	0.0319	0.01903	0.01155	0.00694	0.00393	0.00164	0.00169	-1	0.15	+-	0.168
511	V	0.64856	0.17109	0.07907	0.04183	0.02399	0.01439	0.00881	0.00537	0.0031	0.00133	0.00246	-1	0.13	+-	0.172
512	D	0.81934	0.11075	0.03555	0.01569	0.00809	0.00452	0.00263	0.00154	0.00087	0.00037	0.00064	-1	0.083	+-	0.103
513	G	0.98231	0.01612	0.00128	0.0002	5e-05	2e-05	1e-05	1e-05	0	0	0	-1	0.052	+-	0.016
514	Y	0.50614	0.29911	0.11994	0.04315	0.0168	0.00742	0.00367	0.00193	0.00101	0.0004	0.00043	-1	0.133	+-	0.119
515	D	0.85607	0.10684	0.02371	0.00739	0.003	0.00143	0.00074	0.0004	0.00021	9e-05	0.00011	-1	0.071	+-	0.065
516	V	0.23901	0.2397	0.16786	0.10644	0.07107	0.05044	0.03692	0.0268	0.01819	0.00904	0.03453	-2	0.33	+-	0.428
517	R	0.22026	0.22238	0.16065	0.1057	0.07283	0.05299	0.0396	0.02931	0.02032	0.01032	0.06563	-2	0.416	+-	0.603
518	D	0.00527	0.03506	0.06411	0.08062	0.08885	0.09107	0.08791	0.07932	0.0644	0.03719	0.36618	-11	1.204	+-	0.982
519	L	0.28071	0.23455	0.1461	0.08804	0.05866	0.04276	0.03261	0.02483	0.01776	0.00931	0.06468	-1	0.382	+-	0.587
520	S	0.45078	0.29488	0.13597	0.05784	0.02688	0.01405	0.00805	0.00483	0.00283	0.00125	0.00263	-1	0.159	+-	0.171
521	V	0.14445	0.13361	0.11166	0.09133	0.0774	0.06695	0.05769	0.04817	0.03707	0.02065	0.21101	-11	0.793	+-	0.937
522	S	0.10992	0.23819	0.19732	0.12704	0.08424	0.06101	0.04682	0.03608	0.02604	0.01368	0.05968	-2	0.427	+-	0.506
523	W	0.00982	0.09832	0.1809	0.18384	0.15112	0.11571	0.08636	0.06254	0.04192	0.02039	0.04907	-4	0.513	+-	0.421
524	L	0.00075	0.01092	0.02974	0.04523	0.05484	0.05963	0.06042	0.05719	0.0488	0.02969	0.6028	-11	1.702	+-	1.08
525	R	0.963	0.032	0.00401	0.00072	0.00017	5e-05	2e-05	1e-05	0	0	0	-1	0.054	+-	0.025
526	S	0.00313	0.03613	0.08215	0.10791	0.11529	0.11159	0.10113	0.0858	0.06572	0.03594	0.25522	-11	0.992	+-	0.888
527	H	0.04328	0.10536	0.11914	0.11274	0.10418	0.09495	0.08413	0.0709	0.0543	0.02976	0.18126	-11	0.778	+-	0.79
528	I	0.03248	0.10043	0.12177	0.11173	0.09766	0.08481	0.07265	0.06003	0.04563	0.02509	0.24774	-11	0.931	+-	0.958
529	G	0.90593	0.07077	0.01484	0.00454	0.00186	0.00092	0.00051	0.0003	0.00017	7e-05	9e-05	-1	0.063	+-	0.054
530	V	0.9815	0.01599	0.00173	0.00042	0.00016	8e-05	5e-05	3e-05	2e-05	1e-05	2e-05	-1	0.052	+-	0.021
531	V	0.97907	0.01777	0.00211	0.00055	0.00022	0.00012	7e-05	4e-05	2e-05	1e-05	3e-05	-1	0.053	+-	0.024
532	S	0.93432	0.05434	0.0082	0.00189	0.00064	0.00028	0.00015	8e-05	5e-05	2e-05	3e-05	-1	0.058	+-	0.038
533	Q	0.97773	0.02035	0.00167	0.00021	4e-05	1e-05	0	0	0	0	0	-1	0.052	+-	0.017
534	E	0.98765	0.01138	0.00079	0.00012	3e-05	1e-05	1e-05	0	0	0	0	-1	0.051	+-	0.013
535	P	0.97513	0.02227	0.00212	0.00033	8e-05	3e-05	1e-05	1e-05	0	0	0	-1	0.053	+-	0.019
536	I	0.74515	0.14505	0.04781	0.02146	0.01225	0.00802	0.0056	0.00396	0.00266	0.00133	0.00671	-1	0.114	+-	0.221
537	L	0.9657	0.02921	0.0038	0.0008	0.00025	0.0001	5e-05	3e-05	2e-05	1e-05	2e-05	-1	0.054	+-	0.027
538	F	0.98588	0.0133	0.00074	7e-05	1e-05	0	0	0	0	0	0	-1	0.052	+-	0.013
539	N	0.05602	0.17494	0.20553	0.17158	0.12856	0.09241	0.06471	0.04376	0.0274	0.01252	0.02256	-3	0.403	+-	0.325
540	T	0.76423	0.15984	0.04586	0.01568	0.00667	0.00335	0.00187	0.00109	0.00062	0.00027	0.00051	-1	0.088	+-	0.097
541	S	0.92533	0.0619	0.00962	0.00205	0.00061	0.00024	0.00012	6e-05	3e-05	1e-05	2e-05	-1	0.059	+-	0.038
542	I	0.93401	0.05491	0.00817	0.0018	0.00058	0.00025	0.00013	7e-05	4e-05	2e-05	2e-05	-1	0.058	+-	0.036
543	R	0.25157	0.22583	0.14729	0.09294	0.06519	0.04984	0.03949	0.03094	0.02255	0.01195	0.06241	-1	0.39	+-	0.546
544	E	0.84769	0.10998	0.02507	0.00811	0.00363	0.00201	0.00125	0.00081	0.00051	0.00024	0.0007	-1	0.074	+-	0.09
545	N	0.98901	0.01043	0.0005	4e-05	1e-05	0	0	0	0	0	0	-1	0.051	+-	0.011
546	I	0.98422	0.01462	0.00099	0.00012	2e-05	1e-05	0	0	0	0	0	-1	0.052	+-	0.014
547	R	0.32532	0.23293	0.16351	0.10279	0.0643	0.04098	0.02649	0.01703	0.01036	0.00469	0.01159	-1	0.247	+-	0.286
548	Y	0.12607	0.29812	0.24301	0.14294	0.08025	0.04623	0.02741	0.01634	0.00929	0.00394	0.00641	-2	0.278	+-	0.228
549	G	0.90756	0.07038	0.01445	0.00424	0.00165	0.00079	0.00042	0.00024	0.00013	6e-05	9e-05	-1	0.063	+-	0.052
550	R	0.00094	0.02982	0.09599	0.14342	0.15632	0.14588	0.1241	0.09777	0.06935	0.03514	0.10127	-5	0.681	+-	0.53
551	E	0.06662	0.203	0.22383	0.17286	0.12005	0.08067	0.05334	0.03439	0.0207	0.00916	0.01538	-3	0.366	+-	0.291
552	G	0.13093	0.24036	0.19795	0.13445	0.09069	0.06254	0.04377	0.0304	0.01992	0.00965	0.03934	-2	0.379	+-	0.446
553	A	0.20763	0.21977	0.17733	0.12675	0.08871	0.06163	0.04234	0.02835	0.01771	0.00814	0.02164	-2	0.324	+-	0.355
554	T	0.9735	0.02362	0.00235	0.00038	9e-05	3e-05	2e-05	1e-05	0	0	0	-1	0.053	+-	0.02
555	D	0.41834	0.23994	0.13428	0.07845	0.04877	0.03133	0.02028	0.01288	0.00765	0.00334	0.00473	-1	0.199	+-	0.218
556	E	0.9574	0.03571	0.00486	0.0012	0.00043	0.00019	0.0001	5e-05	3e-05	1e-05	2e-05	-1	0.055	+-	0.03
557	D	0.86806	0.1028	0.0197	0.00532	0.00201	0.00096	0.00052	0.0003	0.00017	7e-05	8e-05	-1	0.068	+-	0.058
558	V	0.82057	0.13093	0.03112	0.00944	0.00377	0.00184	0.00101	0.00059	0.00033	0.00014	0.00026	-1	0.076	+-	0.076
559	E	0.27588	0.23643	0.17099	0.11511	0.07671	0.05057	0.0327	0.02039	0.01175	0.00494	0.00453	-1	0.254	+-	0.225
560	A	0.15001	0.22809	0.20315	0.14394	0.09654	0.064	0.04219	0.02732	0.01665	0.00752	0.0206	-2	0.335	+-	0.345
561	A	0.91837	0.06076	0.01267	0.00414	0.00181	0.00095	0.00054	0.00032	0.00019	8e-05	0.00016	-1	0.062	+-	0.055
562	A	0.97901	0.01831	0.00194	0.00043	0.00015	7e-05	4e-05	2e-05	1e-05	0	1e-05	-1	0.053	+-	0.02
563	K	0.63166	0.18874	0.08477	0.04209	0.0229	0.01314	0.0077	0.00449	0.00247	0.00101	0.00104	-1	0.127	+-	0.146
564	K	0.20607	0.31106	0.20694	0.11634	0.0669	0.0398	0.02398	0.01423	0.00793	0.00326	0.00349	-2	0.244	+-	0.202
565	S	0.93237	0.05378	0.00924	0.00257	0.001	0.00048	0.00026	0.00014	8e-05	3e-05	5e-05	-1	0.059	+-	0.042
566	N	0.76289	0.17724	0.04466	0.01091	0.00291	0.00089	0.00031	0.00012	5e-05	2e-05	1e-05	-1	0.082	+-	0.067
567	A	0.67475	0.16418	0.07154	0.03704	0.02115	0.01269	0.00779	0.00476	0.00276	0.00119	0.00214	-1	0.122	+-	0.162
568	H	0.98238	0.01632	0.00114	0.00013	2e-05	0	0	0	0	0	0	-1	0.052	+-	0.015
569	K	0.06178	0.22439	0.24634	0.17689	0.11253	0.07007	0.04381	0.02722	0.01603	0.00702	0.01391	-3	0.347	+-	0.286
570	F	0.98018	0.0183	0.00134	0.00015	2e-05	0	0	0	0	0	0	-1	0.052	+-	0.016
571	I	0.98364	0.01513	0.00106	0.00013	3e-05	1e-05	0	0	0	0	0	-1	0.052	+-	0.015
572	V	0.04009	0.13436	0.17649	0.16559	0.13842	0.10917	0.08231	0.05891	0.03852	0.01819	0.03795	-3	0.469	+-	0.387
573	K	0.51001	0.28492	0.11489	0.04336	0.01853	0.00948	0.00569	0.00375	0.00246	0.00123	0.00568	-1	0.148	+-	0.205
574	L	0.95589	0.03682	0.0055	0.00119	0.00035	0.00013	6e-05	3e-05	2e-05	1e-05	1e-05	-1	0.055	+-	0.029
575	P	0.68493	0.19108	0.06741	0.02629	0.0123	0.00678	0.00416	0.00267	0.00166	0.00077	0.00194	-1	0.109	+-	0.142
576	K	0.71097	0.21362	0.05313	0.01418	0.00466	0.00186	0.00084	0.00041	0.0002	7e-05	5e-05	-1	0.09	+-	0.078
577	G	0.97286	0.02393	0.00255	0.00045	0.00012	5e-05	2e-05	1e-05	1e-05	0	0	-1	0.053	+-	0.021
578	Y	0.976	0.02202	0.00176	0.00019	3e-05	0	0	0	0	0	0	-1	0.053	+-	0.018
579	N	0.62802	0.22785	0.0797	0.03094	0.01437	0.00772	0.00456	0.0028	0.00167	0.00075	0.00163	-1	0.118	+-	0.14
580	T	0.92434	0.06173	0.01004	0.00236	0.00079	0.00035	0.00018	0.0001	6e-05	2e-05	3e-05	-1	0.06	+-	0.04
581	H	0.05798	0.18522	0.19758	0.15454	0.11466	0.08479	0.0624	0.04484	0.03002	0.01471	0.05326	-3	0.461	+-	0.479
582	V	0.4594	0.27948	0.12858	0.05803	0.02982	0.01736	0.01089	0.00696	0.00424	0.00191	0.00332	-1	0.164	+-	0.184
583	G	0.98068	0.01742	0.00152	0.00026	7e-05	3e-05	1e-05	1e-05	0	0	0	-1	0.052	+-	0.017
584	E	0.99105	0.00841	0.00046	6e-05	2e-05	1e-05	0	0	0	0	0	-1	0.051	+-	0.011
585	R	0.95522	0.03761	0.00552	0.00114	0.00031	0.00011	5e-05	2e-05	1e-05	0	1e-05	-1	0.055	+-	0.028
586	G	0.97609	0.02118	0.00213	0.00039	0.00011	5e-05	2e-05	1e-05	1e-05	0	0	-1	0.053	+-	0.02
587	A	0.98199	0.01597	0.00152	0.00031	0.00011	5e-05	2e-05	1e-05	1e-05	0	1e-05	-1	0.052	+-	0.018
588	S	0.20178	0.26201	0.20597	0.13107	0.08061	0.04981	0.03082	0.01869	0.01059	0.00441	0.00425	-2	0.265	+-	0.216
589	L	0.96989	0.0262	0.00304	0.00058	0.00016	6e-05	3e-05	2e-05	1e-05	0	1e-05	-1	0.054	+-	0.023
590	S	0.96475	0.03097	0.00357	0.00056	0.00011	3e-05	1e-05	0	0	0	0	-1	0.054	+-	0.023
591	G	0.97693	0.02054	0.00199	0.00035	0.0001	4e-05	2e-05	1e-05	1e-05	0	0	-1	0.053	+-	0.019
592	G	0.97905	0.01881	0.0017	0.00029	8e-05	3e-05	2e-05	1e-05	0	0	0	-1	0.052	+-	0.018
593	Q	0.98408	0.01491	0.00091	9e-05	1e-05	0	0	0	0	0	0	-1	0.052	+-	0.014
594	K	0.98676	0.01247	0.00069	6e-05	1e-05	0	0	0	0	0	0	-1	0.051	+-	0.013
595	Q	0.9809	0.01765	0.00127	0.00014	2e-05	1e-05	0	0	0	0	0	-1	0.052	+-	0.016
596	R	0.96545	0.03029	0.00351	0.00057	0.00012	3e-05	1e-05	0	0	0	0	-1	0.054	+-	0.023
597	I	0.92161	0.06453	0.01032	0.00227	0.0007	0.00029	0.00014	8e-05	4e-05	2e-05	2e-05	-1	0.06	+-	0.039
598	A	0.97765	0.01924	0.00218	0.00052	0.0002	0.0001	5e-05	3e-05	2e-05	1e-05	1e-05	-1	0.053	+-	0.022
599	I	0.98712	0.0121	0.00068	7e-05	1e-05	0	0	0	0	0	0	-1	0.051	+-	0.013
600	A	0.9773	0.0195	0.00224	0.00054	0.0002	0.0001	5e-05	3e-05	2e-05	1e-05	1e-05	-1	0.053	+-	0.022
601	R	0.96614	0.0297	0.00342	0.00056	0.00012	3e-05	1e-05	1e-05	0	0	0	-1	0.054	+-	0.023
602	A	0.72783	0.14872	0.05652	0.02725	0.01526	0.00933	0.00596	0.00381	0.00231	0.00103	0.00198	-1	0.108	+-	0.15
603	L	0.89396	0.08105	0.01693	0.00469	0.00171	0.00077	0.0004	0.00023	0.00012	5e-05	8e-05	-1	0.065	+-	0.053
604	V	0.83374	0.11075	0.03224	0.01173	0.00524	0.00272	0.00155	0.00092	0.00052	0.00022	0.00037	-1	0.077	+-	0.085
605	R	0.95975	0.03435	0.00465	0.0009	0.00023	7e-05	3e-05	1e-05	1e-05	0	0	-1	0.055	+-	0.026
606	N	0.34699	0.30482	0.17578	0.08441	0.041	0.02122	0.01165	0.00659	0.00362	0.00151	0.00243	-1	0.189	+-	0.178
607	P	0.9756	0.02199	0.00201	0.0003	7e-05	2e-05	1e-05	0	0	0	0	-1	0.053	+-	0.019
608	R	0.02186	0.11523	0.17574	0.1718	0.14265	0.11033	0.082	0.05857	0.03873	0.01871	0.06437	-3	0.534	+-	0.503
609	I	0.13316	0.20498	0.1754	0.11921	0.08193	0.06044	0.047	0.0368	0.02714	0.01465	0.09928	-2	0.514	+-	0.659
610	L	0.96735	0.02815	0.00346	0.00068	0.0002	8e-05	4e-05	2e-05	1e-05	0	1e-05	-1	0.054	+-	0.024
611	L	0.96911	0.02682	0.00316	0.00061	0.00017	7e-05	3e-05	2e-05	1e-05	0	1e-05	-1	0.054	+-	0.023
612	L	0.96642	0.02887	0.00361	0.00072	0.00021	8e-05	4e-05	2e-05	1e-05	0	1e-05	-1	0.054	+-	0.025
613	D	0.99146	0.00799	0.00045	7e-05	2e-05	1e-05	0	0	0	0	0	-1	0.051	+-	0.011
614	E	0.99122	0.00825	0.00044	6e-05	1e-05	1e-05	0	0	0	0	0	-1	0.051	+-	0.011
615	A	0.9159	0.06167	0.01314	0.0045	0.00208	0.00113	0.00067	0.0004	0.00024	0.0001	0.00017	-1	0.063	+-	0.058
616	T	0.97843	0.01953	0.00169	0.00025	6e-05	2e-05	1e-05	1e-05	0	0	0	-1	0.052	+-	0.018
617	S	0.57919	0.24358	0.10553	0.04144	0.0166	0.00713	0.00333	0.00167	0.00084	0.00033	0.00035	-1	0.123	+-	0.116
618	A	0.98214	0.0157	0.00156	0.00034	0.00012	6e-05	3e-05	2e-05	1e-05	0	1e-05	-1	0.052	+-	0.018
619	L	0.96746	0.0281	0.00343	0.00067	0.00019	7e-05	4e-05	2e-05	1e-05	0	1e-05	-1	0.054	+-	0.024
620	D	0.99126	0.00816	0.00047	7e-05	2e-05	1e-05	0	0	0	0	0	-1	0.051	+-	0.011
621	M	0.10942	0.26253	0.23107	0.1472	0.08889	0.05525	0.03577	0.02355	0.01488	0.00702	0.02442	-2	0.338	+-	0.363
622	S	0.01551	0.13364	0.21706	0.20188	0.15342	0.10706	0.07137	0.0456	0.02696	0.01166	0.01584	-3	0.418	+-	0.279
623	S	0.30307	0.26926	0.17416	0.10171	0.06077	0.0374	0.0233	0.01431	0.00824	0.0035	0.00427	-1	0.227	+-	0.214
624	E	0.99178	0.00773	0.00041	6e-05	1e-05	1e-05	0	0	0	0	0	-1	0.051	+-	0.01
625	A	0.42829	0.24396	0.14759	0.08111	0.04446	0.02486	0.01413	0.008	0.00429	0.00172	0.0016	-1	0.18	+-	0.175
626	K	0.64395	0.21404	0.08345	0.03218	0.01351	0.00631	0.00323	0.00173	0.00091	0.00036	0.00032	-1	0.111	+-	0.111
627	V	0.98104	0.01642	0.00179	0.00043	0.00016	8e-05	4e-05	2e-05	1e-05	1e-05	1e-05	-1	0.052	+-	0.02
628	Q	0.98197	0.01678	0.00111	0.00011	2e-05	0	0	0	0	0	0	-1	0.052	+-	0.015
629	K	0.22592	0.27798	0.20828	0.1243	0.07048	0.04013	0.02324	0.01352	0.00755	0.00317	0.00543	-2	0.248	+-	0.224
630	A	0.98294	0.01512	0.00142	0.0003	0.00011	5e-05	3e-05	1e-05	1e-05	0	1e-05	-1	0.052	+-	0.018
631	L	0.97042	0.02586	0.00293	0.00054	0.00015	6e-05	3e-05	1e-05	1e-05	0	0	-1	0.053	+-	0.022
632	K	0.91492	0.07152	0.01018	0.00218	0.00068	0.00027	0.00013	6e-05	3e-05	1e-05	1e-05	-1	0.06	+-	0.039
633	K	0.02627	0.16804	0.23196	0.19639	0.1407	0.09425	0.0609	0.03793	0.02194	0.00931	0.01232	-3	0.388	+-	0.266
634	A	0.9784	0.01857	0.00211	0.00051	0.0002	0.0001	5e-05	3e-05	2e-05	1e-05	1e-05	-1	0.053	+-	0.022
635	A	0.61457	0.20861	0.09273	0.04231	0.02052	0.01047	0.0055	0.0029	0.00146	0.00055	0.00038	-1	0.123	+-	0.127
636	E	0.00163	0.03286	0.08777	0.12464	0.1371	0.13206	0.11663	0.09541	0.07018	0.03683	0.1649	-11	0.807	+-	0.698
637	G	0.977	0.02048	0.00198	0.00035	0.0001	4e-05	2e-05	1e-05	1e-05	0	0	-1	0.053	+-	0.019
638	R	0.95116	0.04065	0.00633	0.00133	0.00035	0.00011	4e-05	2e-05	1e-05	0	0	-1	0.056	+-	0.029
639	T	0.97785	0.02009	0.00173	0.00025	5e-05	2e-05	1e-05	0	0	0	0	-1	0.052	+-	0.018
640	T	0.97823	0.0197	0.00171	0.00025	6e-05	2e-05	1e-05	1e-05	0	0	0	-1	0.052	+-	0.018
641	I	0.73671	0.17893	0.05334	0.01758	0.00694	0.0032	0.00162	0.00086	0.00045	0.00018	0.00019	-1	0.091	+-	0.089
642	T	0.20907	0.2366	0.15638	0.10379	0.07448	0.05614	0.04301	0.03237	0.02268	0.0116	0.05386	-2	0.387	+-	0.512
643	V	0.97977	0.01731	0.00199	0.0005	0.0002	0.0001	6e-05	3e-05	2e-05	1e-05	1e-05	-1	0.053	+-	0.022
644	A	0.06191	0.1831	0.20312	0.1622	0.11887	0.08549	0.06102	0.04261	0.02778	0.01328	0.04064	-3	0.433	+-	0.43
645	H	0.98557	0.01351	0.00081	8e-05	1e-05	0	0	0	0	0	0	-1	0.052	+-	0.013
646	R	0.97278	0.02421	0.00246	0.0004	0.0001	3e-05	1e-05	1e-05	0	0	0	-1	0.053	+-	0.02
647	L	0.96759	0.02786	0.00345	0.0007	0.00021	9e-05	4e-05	2e-05	1e-05	1e-05	1e-05	-1	0.054	+-	0.025
648	S	0.685	0.19909	0.06998	0.02534	0.01036	0.00485	0.00253	0.0014	0.00076	0.00031	0.00037	-1	0.102	+-	0.104
649	T	0.92573	0.06127	0.00963	0.00213	0.00067	0.00028	0.00014	8e-05	4e-05	2e-05	2e-05	-1	0.059	+-	0.039
650	I	0.77736	0.1555	0.04244	0.01363	0.00546	0.00261	0.00139	0.00077	0.00042	0.00017	0.00024	-1	0.084	+-	0.084
651	R	0.14001	0.1993	0.19159	0.14938	0.10836	0.07598	0.05197	0.03438	0.02112	0.00952	0.0184	-2	0.351	+-	0.32
652	H	0.21925	0.33426	0.20649	0.10358	0.05424	0.03107	0.01911	0.0121	0.00739	0.00338	0.00913	-2	0.241	+-	0.253
653	V	0.93386	0.05255	0.00893	0.00251	0.00101	0.0005	0.00028	0.00016	9e-05	4e-05	7e-05	-1	0.059	+-	0.043
654	D	0.4788	0.21493	0.11548	0.06878	0.04368	0.02866	0.01902	0.01245	0.00766	0.00348	0.00706	-1	0.19	+-	0.24
655	Y	0.60905	0.23279	0.09588	0.03669	0.01443	0.00605	0.00273	0.0013	0.00063	0.00024	0.00022	-1	0.116	+-	0.109
656	I	0.98257	0.01608	0.00116	0.00014	3e-05	1e-05	0	0	0	0	0	-1	0.052	+-	0.015
657	Y	0.2513	0.21789	0.16503	0.11725	0.08268	0.05807	0.04034	0.02723	0.01709	0.00785	0.01526	-1	0.295	+-	0.306
658	V	0.31182	0.29481	0.18792	0.0992	0.0507	0.0264	0.01417	0.00774	0.00409	0.00163	0.00152	-1	0.202	+-	0.17
659	M	0.71424	0.18607	0.05429	0.01997	0.00941	0.00534	0.00339	0.00225	0.00145	0.0007	0.0029	-1	0.104	+-	0.157
660	D	0.96413	0.0316	0.00332	0.00062	0.00018	7e-05	3e-05	2e-05	1e-05	0	0	-1	0.054	+-	0.024
661	N	0.02912	0.18112	0.23346	0.18517	0.12861	0.08729	0.05927	0.03962	0.0248	0.01138	0.02017	-3	0.397	+-	0.307
662	G	0.97891	0.01884	0.00176	0.00031	9e-05	4e-05	2e-05	1e-05	1e-05	0	0	-1	0.052	+-	0.018
663	K	0.31923	0.24814	0.15995	0.09646	0.06025	0.03932	0.02638	0.01768	0.01123	0.00529	0.01608	-1	0.255	+-	0.318
664	V	0.91477	0.06199	0.01407	0.0048	0.00209	0.00105	0.00057	0.00032	0.00017	7e-05	9e-05	-1	0.063	+-	0.054
665	I	0.00426	0.05656	0.13635	0.17285	0.16666	0.14002	0.10835	0.07834	0.05148	0.0244	0.06073	-4	0.577	+-	0.456
666	E	0.98915	0.01006	0.00065	0.0001	3e-05	1e-05	0	0	0	0	0	-1	0.051	+-	0.012
667	T	0.14411	0.2897	0.22703	0.13534	0.07903	0.04813	0.03047	0.01946	0.01183	0.00533	0.00958	-2	0.285	+-	0.252
668	G	0.97827	0.01937	0.00184	0.00033	0.0001	4e-05	2e-05	1e-05	1e-05	0	0	-1	0.053	+-	0.019
669	T	0.78431	0.15261	0.03831	0.01121	0.00439	0.00231	0.0015	0.00106	0.00074	0.00039	0.00316	-1	0.089	+-	0.156
670	H	0.97965	0.01871	0.00143	0.00017	3e-05	1e-05	0	0	0	0	0	-1	0.052	+-	0.016
671	E	0.43457	0.24625	0.12272	0.06567	0.04033	0.0273	0.0194	0.0138	0.00925	0.00456	0.01615	-1	0.215	+-	0.317
672	E	0.98915	0.01006	0.00065	0.0001	3e-05	1e-05	0	0	0	0	0	-1	0.051	+-	0.012
673	L	0.97225	0.02425	0.0027	0.00052	0.00015	6e-05	3e-05	2e-05	1e-05	0	1e-05	-1	0.053	+-	0.022
674	M	0.98254	0.01621	0.00105	0.00015	4e-05	1e-05	1e-05	0	0	0	0	-1	0.052	+-	0.015
675	K	0.14348	0.28822	0.23252	0.14249	0.08319	0.04877	0.02877	0.01674	0.00916	0.0037	0.00296	-2	0.27	+-	0.196
676	S	0.07237	0.20927	0.23032	0.177	0.11985	0.0772	0.04854	0.02974	0.01708	0.00726	0.01137	-3	0.349	+-	0.269
677	K	0.51605	0.20159	0.1149	0.06804	0.04105	0.025	0.01523	0.00911	0.0051	0.0021	0.00182	-1	0.167	+-	0.18
678	S	0.91757	0.06612	0.01158	0.00286	0.00098	0.00043	0.00022	0.00012	7e-05	3e-05	4e-05	-1	0.061	+-	0.043
679	H	0.00225	0.04408	0.12094	0.16458	0.16735	0.14716	0.11848	0.08854	0.05967	0.02877	0.05818	-5	0.585	+-	0.416
680	Y	0.95453	0.03884	0.00541	0.00096	0.0002	5e-05	1e-05	0	0	0	0	-1	0.055	+-	0.027
681	Y	0.48356	0.31876	0.12968	0.04333	0.01474	0.00556	0.00237	0.00111	0.00053	0.00019	0.00017	-1	0.133	+-	0.108
682	K	0.12473	0.23655	0.18785	0.1213	0.08126	0.05877	0.04458	0.03386	0.02416	0.01261	0.07433	-2	0.456	+-	0.591
683	M	0.91742	0.06647	0.01161	0.00282	0.00093	0.00039	0.00019	0.0001	5e-05	2e-05	2e-05	-1	0.061	+-	0.042
684	V	0.98014	0.01706	0.00193	0.00048	0.00019	9e-05	5e-05	3e-05	2e-05	1e-05	1e-05	-1	0.052	+-	0.021
685	V	0.01335	0.1196	0.19919	0.19292	0.15333	0.11185	0.07791	0.05205	0.03222	0.01461	0.03298	-3	0.465	+-	0.373
686	T	0.00047	0.01647	0.05763	0.09609	0.11877	0.12599	0.12105	0.10666	0.08373	0.04648	0.22667	-11	0.932	+-	0.74
687	Q	0.04585	0.20218	0.22525	0.17209	0.11965	0.08155	0.05528	0.03682	0.02303	0.01063	0.02767	-3	0.399	+-	0.364
688	E	0.30897	0.29215	0.18351	0.09906	0.05327	0.02931	0.01639	0.00912	0.00481	0.00189	0.00154	-1	0.206	+-	0.176
689	P	0.55029	0.11899	0.07696	0.05639	0.04346	0.03416	0.02684	0.02058	0.01467	0.00766	0.05	-1	0.292	+-	0.538
690	N	0.08103	0.22267	0.23236	0.17193	0.11393	0.0726	0.04543	0.02776	0.01592	0.00676	0.00961	-3	0.336	+-	0.254
691	I	0.01012	0.05061	0.09223	0.11468	0.12246	0.11994	0.10979	0.09358	0.07164	0.03898	0.17597	-11	0.807	+-	0.697
692	L	0.0134	0.07365	0.13794	0.16219	0.15564	0.13395	0.10715	0.08004	0.05404	0.02613	0.05587	-4	0.557	+-	0.426
693	T	0.26473	0.28766	0.19789	0.11178	0.06145	0.03437	0.0196	0.01118	0.00608	0.00247	0.00278	-2	0.225	+-	0.193
694	E	0.03123	0.10706	0.15399	0.15827	0.14181	0.11786	0.09274	0.06892	0.04666	0.02276	0.05869	-4	0.532	+-	0.457
695	S	0.41767	0.28135	0.14717	0.07237	0.03722	0.02015	0.0113	0.00638	0.00345	0.0014	0.00154	-1	0.172	+-	0.166
696	K	0.52387	0.26301	0.1117	0.04901	0.02406	0.01285	0.0072	0.00408	0.00221	0.0009	0.0011	-1	0.141	+-	0.146
697	A	0.00086	0.02214	0.07247	0.11858	0.14323	0.14634	0.13372	0.11112	0.08189	0.0426	0.12705	-6	0.747	+-	0.57
698	V	0.07015	0.17454	0.19907	0.17022	0.12998	0.09355	0.06463	0.04271	0.02602	0.01156	0.01756	-3	0.39	+-	0.301
699	P	0.0879	0.21096	0.21014	0.15965	0.11362	0.07923	0.05425	0.03594	0.02205	0.00987	0.01637	-2	0.361	+-	0.3
700	V	0.00847	0.04616	0.08034	0.10145	0.11139	0.11191	0.10477	0.0912	0.07127	0.03957	0.23347	-11	0.929	+-	0.813
701	S	0.00053	0.01854	0.06478	0.10518	0.1246	0.12597	0.11547	0.09749	0.07377	0.03973	0.23393	-11	0.961	+-	0.82
702	A	0.50089	0.16401	0.0936	0.06268	0.04579	0.03472	0.02649	0.01975	0.01371	0.00695	0.03141	-1	0.254	+-	0.424
703	R	0.55029	0.11899	0.07696	0.05639	0.04346	0.03416	0.02684	0.02058	0.01467	0.00766	0.05	-1	0.292	+-	0.538
704	D	0.10041	0.18435	0.16325	0.11917	0.08791	0.0681	0.05436	0.04308	0.03193	0.01728	0.13015	-2	0.605	+-	0.744
705	D	0.72345	0.13005	0.05207	0.02953	0.01971	0.01403	0.01016	0.00723	0.0048	0.00233	0.00663	-1	0.128	+-	0.219
706	S	0.32881	0.27393	0.15831	0.08379	0.04845	0.03124	0.02165	0.01531	0.01032	0.00515	0.02304	-1	0.256	+-	0.366
707	D	0.92664	0.05234	0.01063	0.00389	0.00203	0.00128	0.00089	0.00063	0.00043	0.00022	0.00102	-1	0.064	+-	0.09
708	V	0.07288	0.1687	0.17248	0.14172	0.11203	0.08766	0.06761	0.0505	0.03492	0.01758	0.07393	-3	0.51	+-	0.553
709	-	0.55029	0.11899	0.07696	0.05639	0.04346	0.03416	0.02684	0.02058	0.01467	0.00766	0.05	-1	0.292	+-	0.538
710	-	0.55029	0.11899	0.07696	0.05639	0.04346	0.03416	0.02684	0.02058	0.01467	0.00766	0.05	-1	0.292	+-	0.538
711	-	0.55029	0.11899	0.07696	0.05639	0.04346	0.03416	0.02684	0.02058	0.01467	0.00766	0.05	-1	0.292	+-	0.538
712	-	0.55029	0.11899	0.07696	0.05639	0.04346	0.03416	0.02684	0.02058	0.01467	0.00766	0.05	-1	0.292	+-	0.538
713	-	0.55029	0.11899	0.07696	0.05639	0.04346	0.03416	0.02684	0.02058	0.01467	0.00766	0.05	-1	0.292	+-	0.538
714	-	0.55029	0.11899	0.07696	0.05639	0.04346	0.03416	0.02684	0.02058	0.01467	0.00766	0.05	-1	0.292	+-	0.538
715	-	0.55029	0.11899	0.07696	0.05639	0.04346	0.03416	0.02684	0.02058	0.01467	0.00766	0.05	-1	0.292	+-	0.538
716	-	0.55029	0.11899	0.07696	0.05639	0.04346	0.03416	0.02684	0.02058	0.01467	0.00766	0.05	-1	0.292	+-	0.538
717	-	0.55029	0.11899	0.07696	0.05639	0.04346	0.03416	0.02684	0.02058	0.01467	0.00766	0.05	-1	0.292	+-	0.538
718	-	0.55029	0.11899	0.07696	0.05639	0.04346	0.03416	0.02684	0.02058	0.01467	0.00766	0.05	-1	0.292	+-	0.538
719	-	0.55029	0.11899	0.07696	0.05639	0.04346	0.03416	0.02684	0.02058	0.01467	0.00766	0.05	-1	0.292	+-	0.538
720	-	0.55029	0.11899	0.07696	0.05639	0.04346	0.03416	0.02684	0.02058	0.01467	0.00766	0.05	-1	0.292	+-	0.538
721	-	0.55029	0.11899	0.07696	0.05639	0.04346	0.03416	0.02684	0.02058	0.01467	0.00766	0.05	-1	0.292	+-	0.538
722	-	0.55029	0.11899	0.07696	0.05639	0.04346	0.03416	0.02684	0.02058	0.01467	0.00766	0.05	-1	0.292	+-	0.538
723	-	0.55029	0.11899	0.07696	0.05639	0.04346	0.03416	0.02684	0.02058	0.01467	0.00766	0.05	-1	0.292	+-	0.538
724	-	0.55029	0.11899	0.07696	0.05639	0.04346	0.03416	0.02684	0.02058	0.01467	0.00766	0.05	-1	0.292	+-	0.538
725	-	0.55029	0.11899	0.07696	0.05639	0.04346	0.03416	0.02684	0.02058	0.01467	0.00766	0.05	-1	0.292	+-	0.538
726	-	0.55029	0.11899	0.07696	0.05639	0.04346	0.03416	0.02684	0.02058	0.01467	0.00766	0.05	-1	0.292	+-	0.538
727	-	0.55029	0.11899	0.07696	0.05639	0.04346	0.03416	0.02684	0.02058	0.01467	0.00766	0.05	-1	0.292	+-	0.538
728	-	0.55029	0.11899	0.07696	0.05639	0.04346	0.03416	0.02684	0.02058	0.01467	0.00766	0.05	-1	0.292	+-	0.538
729	-	0.55029	0.11899	0.07696	0.05639	0.04346	0.03416	0.02684	0.02058	0.01467	0.00766	0.05	-1	0.292	+-	0.538
730	-	0.55029	0.11899	0.07696	0.05639	0.04346	0.03416	0.02684	0.02058	0.01467	0.00766	0.05	-1	0.292	+-	0.538
731	-	0.55029	0.11899	0.07696	0.05639	0.04346	0.03416	0.02684	0.02058	0.01467	0.00766	0.05	-1	0.292	+-	0.538
732	-	0.55029	0.11899	0.07696	0.05639	0.04346	0.03416	0.02684	0.02058	0.01467	0.00766	0.05	-1	0.292	+-	0.538
733	-	0.55029	0.11899	0.07696	0.05639	0.04346	0.03416	0.02684	0.02058	0.01467	0.00766	0.05	-1	0.292	+-	0.538
734	-	0.55029	0.11899	0.07696	0.05639	0.04346	0.03416	0.02684	0.02058	0.01467	0.00766	0.05	-1	0.292	+-	0.538
735	-	0.55029	0.11899	0.07696	0.05639	0.04346	0.03416	0.02684	0.02058	0.01467	0.00766	0.05	-1	0.292	+-	0.538
736	-	0.55029	0.11899	0.07696	0.05639	0.04346	0.03416	0.02684	0.02058	0.01467	0.00766	0.05	-1	0.292	+-	0.538
737	-	0.55029	0.11899	0.07696	0.05639	0.04346	0.03416	0.02684	0.02058	0.01467	0.00766	0.05	-1	0.292	+-	0.538
738	-	0.55029	0.11899	0.07696	0.05639	0.04346	0.03416	0.02684	0.02058	0.01467	0.00766	0.05	-1	0.292	+-	0.538
739	-	0.55029	0.11899	0.07696	0.05639	0.04346	0.03416	0.02684	0.02058	0.01467	0.00766	0.05	-1	0.292	+-	0.538
740	-	0.55029	0.11899	0.07696	0.05639	0.04346	0.03416	0.02684	0.02058	0.01467	0.00766	0.05	-1	0.292	+-	0.538
741	-	0.55029	0.11899	0.07696	0.05639	0.04346	0.03416	0.02684	0.02058	0.01467	0.00766	0.05	-1	0.292	+-	0.538
742	-	0.55029	0.11899	0.07696	0.05639	0.04346	0.03416	0.02684	0.02058	0.01467	0.00766	0.05	-1	0.292	+-	0.538
743	-	0.55029	0.11899	0.07696	0.05639	0.04346	0.03416	0.02684	0.02058	0.01467	0.00766	0.05	-1	0.292	+-	0.538
744	-	0.55029	0.11899	0.07696	0.05639	0.04346	0.03416	0.02684	0.02058	0.01467	0.00766	0.05	-1	0.292	+-	0.538
745	-	0.55029	0.11899	0.07696	0.05639	0.04346	0.03416	0.02684	0.02058	0.01467	0.00766	0.05	-1	0.292	+-	0.538
746	-	0.55029	0.11899	0.07696	0.05639	0.04346	0.03416	0.02684	0.02058	0.01467	0.00766	0.05	-1	0.292	+-	0.538
747	-	0.55029	0.11899	0.07696	0.05639	0.04346	0.03416	0.02684	0.02058	0.01467	0.00766	0.05	-1	0.292	+-	0.538
748	-	0.55029	0.11899	0.07696	0.05639	0.04346	0.03416	0.02684	0.02058	0.01467	0.00766	0.05	-1	0.292	+-	0.538
749	-	0.55029	0.11899	0.07696	0.05639	0.04346	0.03416	0.02684	0.02058	0.01467	0.00766	0.05	-1	0.292	+-	0.538
750	-	0.55029	0.11899	0.07696	0.05639	0.04346	0.03416	0.02684	0.02058	0.01467	0.00766	0.05	-1	0.292	+-	0.538
751	-	0.55029	0.11899	0.07696	0.05639	0.04346	0.03416	0.02684	0.02058	0.01467	0.00766	0.05	-1	0.292	+-	0.538
752	-	0.55029	0.11899	0.07696	0.05639	0.04346	0.03416	0.02684	0.02058	0.01467	0.00766	0.05	-1	0.292	+-	0.538
753	-	0.55029	0.11899	0.07696	0.05639	0.04346	0.03416	0.02684	0.02058	0.01467	0.00766	0.05	-1	0.292	+-	0.538
754	-	0.55029	0.11899	0.07696	0.05639	0.04346	0.03416	0.02684	0.02058	0.01467	0.00766	0.05	-1	0.292	+-	0.538
755	-	0.55029	0.11899	0.07696	0.05639	0.04346	0.03416	0.02684	0.02058	0.01467	0.00766	0.05	-1	0.292	+-	0.538
756	-	0.55029	0.11899	0.07696	0.05639	0.04346	0.03416	0.02684	0.02058	0.01467	0.00766	0.05	-1	0.292	+-	0.538
757	-	0.55029	0.11899	0.07696	0.05639	0.04346	0.03416	0.02684	0.02058	0.01467	0.00766	0.05	-1	0.292	+-	0.538
758	-	0.55029	0.11899	0.07696	0.05639	0.04346	0.03416	0.02684	0.02058	0.01467	0.00766	0.05	-1	0.292	+-	0.538
759	-	0.55029	0.11899	0.07696	0.05639	0.04346	0.03416	0.02684	0.02058	0.01467	0.00766	0.05	-1	0.292	+-	0.538
760	-	0.55029	0.11899	0.07696	0.05639	0.04346	0.03416	0.02684	0.02058	0.01467	0.00766	0.05	-1	0.292	+-	0.538
761	-	0.55029	0.11899	0.07696	0.05639	0.04346	0.03416	0.02684	0.02058	0.01467	0.00766	0.05	-1	0.292	+-	0.538
762	-	0.55029	0.11899	0.07696	0.05639	0.04346	0.03416	0.02684	0.02058	0.01467	0.00766	0.05	-1	0.292	+-	0.538
763	-	0.55029	0.11899	0.07696	0.05639	0.04346	0.03416	0.02684	0.02058	0.01467	0.00766	0.05	-1	0.292	+-	0.538
764	-	0.55029	0.11899	0.07696	0.05639	0.04346	0.03416	0.02684	0.02058	0.01467	0.00766	0.05	-1	0.292	+-	0.538
765	-	0.55029	0.11899	0.07696	0.05639	0.04346	0.03416	0.02684	0.02058	0.01467	0.00766	0.05	-1	0.292	+-	0.538
766	-	0.55029	0.11899	0.07696	0.05639	0.04346	0.03416	0.02684	0.02058	0.01467	0.00766	0.05	-1	0.292	+-	0.538
767	-	0.55029	0.11899	0.07696	0.05639	0.04346	0.03416	0.02684	0.02058	0.01467	0.00766	0.05	-1	0.292	+-	0.538
768	-	0.55029	0.11899	0.07696	0.05639	0.04346	0.03416	0.02684	0.02058	0.01467	0.00766	0.05	-1	0.292	+-	0.538
769	-	0.55029	0.11899	0.07696	0.05639	0.04346	0.03416	0.02684	0.02058	0.01467	0.00766	0.05	-1	0.292	+-	0.538
770	-	0.55029	0.11899	0.07696	0.05639	0.04346	0.03416	0.02684	0.02058	0.01467	0.00766	0.05	-1	0.292	+-	0.538
771	-	0.55029	0.11899	0.07696	0.05639	0.04346	0.03416	0.02684	0.02058	0.01467	0.00766	0.05	-1	0.292	+-	0.538
772	-	0.55029	0.11899	0.07696	0.05639	0.04346	0.03416	0.02684	0.02058	0.01467	0.00766	0.05	-1	0.292	+-	0.538
773	-	0.55029	0.11899	0.07696	0.05639	0.04346	0.03416	0.02684	0.02058	0.01467	0.00766	0.05	-1	0.292	+-	0.538
774	-	0.55029	0.11899	0.07696	0.05639	0.04346	0.03416	0.02684	0.02058	0.01467	0.00766	0.05	-1	0.292	+-	0.538
775	-	0.55029	0.11899	0.07696	0.05639	0.04346	0.03416	0.02684	0.02058	0.01467	0.00766	0.05	-1	0.292	+-	0.538
776	-	0.55029	0.11899	0.07696	0.05639	0.04346	0.03416	0.02684	0.02058	0.01467	0.00766	0.05	-1	0.292	+-	0.538
777	-	0.55029	0.11899	0.07696	0.05639	0.04346	0.03416	0.02684	0.02058	0.01467	0.00766	0.05	-1	0.292	+-	0.538
778	-	0.55029	0.11899	0.07696	0.05639	0.04346	0.03416	0.02684	0.02058	0.01467	0.00766	0.05	-1	0.292	+-	0.538
779	-	0.55029	0.11899	0.07696	0.05639	0.04346	0.03416	0.02684	0.02058	0.01467	0.00766	0.05	-1	0.292	+-	0.538
780	-	0.55029	0.11899	0.07696	0.05639	0.04346	0.03416	0.02684	0.02058	0.01467	0.00766	0.05	-1	0.292	+-	0.538
781	-	0.55029	0.11899	0.07696	0.05639	0.04346	0.03416	0.02684	0.02058	0.01467	0.00766	0.05	-1	0.292	+-	0.538
782	-	0.55029	0.11899	0.07696	0.05639	0.04346	0.03416	0.02684	0.02058	0.01467	0.00766	0.05	-1	0.292	+-	0.538
783	-	0.55029	0.11899	0.07696	0.05639	0.04346	0.03416	0.02684	0.02058	0.01467	0.00766	0.05	-1	0.292	+-	0.538
784	-	0.55029	0.11899	0.07696	0.05639	0.04346	0.03416	0.02684	0.02058	0.01467	0.00766	0.05	-1	0.292	+-	0.538
785	-	0.55029	0.11899	0.07696	0.05639	0.04346	0.03416	0.02684	0.02058	0.01467	0.00766	0.05	-1	0.292	+-	0.538
786	-	0.55029	0.11899	0.07696	0.05639	0.04346	0.03416	0.02684	0.02058	0.01467	0.00766	0.05	-1	0.292	+-	0.538
787	-	0.55029	0.11899	0.07696	0.05639	0.04346	0.03416	0.02684	0.02058	0.01467	0.00766	0.05	-1	0.292	+-	0.538
788	-	0.55029	0.11899	0.07696	0.05639	0.04346	0.03416	0.02684	0.02058	0.01467	0.00766	0.05	-1	0.292	+-	0.538
789	-	0.55029	0.11899	0.07696	0.05639	0.04346	0.03416	0.02684	0.02058	0.01467	0.00766	0.05	-1	0.292	+-	0.538
790	-	0.55029	0.11899	0.07696	0.05639	0.04346	0.03416	0.02684	0.02058	0.01467	0.00766	0.05	-1	0.292	+-	0.538
791	-	0.55029	0.11899	0.07696	0.05639	0.04346	0.03416	0.02684	0.02058	0.01467	0.00766	0.05	-1	0.292	+-	0.538
792	-	0.55029	0.11899	0.07696	0.05639	0.04346	0.03416	0.02684	0.02058	0.01467	0.00766	0.05	-1	0.292	+-	0.538
793	-	0.55029	0.11899	0.07696	0.05639	0.04346	0.03416	0.02684	0.02058	0.01467	0.00766	0.05	-1	0.292	+-	0.538
794	-	0.55029	0.11899	0.07696	0.05639	0.04346	0.03416	0.02684	0.02058	0.01467	0.00766	0.05	-1	0.292	+-	0.538
795	-	0.55029	0.11899	0.07696	0.05639	0.04346	0.03416	0.02684	0.02058	0.01467	0.00766	0.05	-1	0.292	+-	0.538
796	-	0.55029	0.11899	0.07696	0.05639	0.04346	0.03416	0.02684	0.02058	0.01467	0.00766	0.05	-1	0.292	+-	0.538
797	-	0.55029	0.11899	0.07696	0.05639	0.04346	0.03416	0.02684	0.02058	0.01467	0.00766	0.05	-1	0.292	+-	0.538
798	-	0.55029	0.11899	0.07696	0.05639	0.04346	0.03416	0.02684	0.02058	0.01467	0.00766	0.05	-1	0.292	+-	0.538
799	-	0.55029	0.11899	0.07696	0.05639	0.04346	0.03416	0.02684	0.02058	0.01467	0.00766	0.05	-1	0.292	+-	0.538
800	-	0.55029	0.11899	0.07696	0.05639	0.04346	0.03416	0.02684	0.02058	0.01467	0.00766	0.05	-1	0.292	+-	0.538
801	-	0.55029	0.11899	0.07696	0.05639	0.04346	0.03416	0.02684	0.02058	0.01467	0.00766	0.05	-1	0.292	+-	0.538
802	-	0.55029	0.11899	0.07696	0.05639	0.04346	0.03416	0.02684	0.02058	0.01467	0.00766	0.05	-1	0.292	+-	0.538
803	-	0.55029	0.11899	0.07696	0.05639	0.04346	0.03416	0.02684	0.02058	0.01467	0.00766	0.05	-1	0.292	+-	0.538
804	-	0.55029	0.11899	0.07696	0.05639	0.04346	0.03416	0.02684	0.02058	0.01467	0.00766	0.05	-1	0.292	+-	0.538
805	-	0.55029	0.11899	0.07696	0.05639	0.04346	0.03416	0.02684	0.02058	0.01467	0.00766	0.05	-1	0.292	+-	0.538
806	-	0.55029	0.11899	0.07696	0.05639	0.04346	0.03416	0.02684	0.02058	0.01467	0.00766	0.05	-1	0.292	+-	0.538
807	-	0.55029	0.11899	0.07696	0.05639	0.04346	0.03416	0.02684	0.02058	0.01467	0.00766	0.05	-1	0.292	+-	0.538
808	-	0.55029	0.11899	0.07696	0.05639	0.04346	0.03416	0.02684	0.02058	0.01467	0.00766	0.05	-1	0.292	+-	0.538
809	-	0.55029	0.11899	0.07696	0.05639	0.04346	0.03416	0.02684	0.02058	0.01467	0.00766	0.05	-1	0.292	+-	0.538
810	-	0.55029	0.11899	0.07696	0.05639	0.04346	0.03416	0.02684	0.02058	0.01467	0.00766	0.05	-1	0.292	+-	0.538
811	-	0.55029	0.11899	0.07696	0.05639	0.04346	0.03416	0.02684	0.02058	0.01467	0.00766	0.05	-1	0.292	+-	0.538
812	-	0.55029	0.11899	0.07696	0.05639	0.04346	0.03416	0.02684	0.02058	0.01467	0.00766	0.05	-1	0.292	+-	0.538
813	-	0.55029	0.11899	0.07696	0.05639	0.04346	0.03416	0.02684	0.02058	0.01467	0.00766	0.05	-1	0.292	+-	0.538
814	-	0.55029	0.11899	0.07696	0.05639	0.04346	0.03416	0.02684	0.02058	0.01467	0.00766	0.05	-1	0.292	+-	0.538
815	-	0.55029	0.11899	0.07696	0.05639	0.04346	0.03416	0.02684	0.02058	0.01467	0.00766	0.05	-1	0.292	+-	0.538
816	-	0.55029	0.11899	0.07696	0.05639	0.04346	0.03416	0.02684	0.02058	0.01467	0.00766	0.05	-1	0.292	+-	0.538
817	-	0.55029	0.11899	0.07696	0.05639	0.04346	0.03416	0.02684	0.02058	0.01467	0.00766	0.05	-1	0.292	+-	0.538
818	-	0.55029	0.11899	0.07696	0.05639	0.04346	0.03416	0.02684	0.02058	0.01467	0.00766	0.05	-1	0.292	+-	0.538
819	-	0.55029	0.11899	0.07696	0.05639	0.04346	0.03416	0.02684	0.02058	0.01467	0.00766	0.05	-1	0.292	+-	0.538
820	-	0.55029	0.11899	0.07696	0.05639	0.04346	0.03416	0.02684	0.02058	0.01467	0.00766	0.05	-1	0.292	+-	0.538
821	-	0.55029	0.11899	0.07696	0.05639	0.04346	0.03416	0.02684	0.02058	0.01467	0.00766	0.05	-1	0.292	+-	0.538
822	-	0.55029	0.11899	0.07696	0.05639	0.04346	0.03416	0.02684	0.02058	0.01467	0.00766	0.05	-1	0.292	+-	0.538
823	-	0.55029	0.11899	0.07696	0.05639	0.04346	0.03416	0.02684	0.02058	0.01467	0.00766	0.05	-1	0.292	+-	0.538
824	-	0.55029	0.11899	0.07696	0.05639	0.04346	0.03416	0.02684	0.02058	0.01467	0.00766	0.05	-1	0.292	+-	0.538
825	-	0.55029	0.11899	0.07696	0.05639	0.04346	0.03416	0.02684	0.02058	0.01467	0.00766	0.05	-1	0.292	+-	0.538
826	-	0.55029	0.11899	0.07696	0.05639	0.04346	0.03416	0.02684	0.02058	0.01467	0.00766	0.05	-1	0.292	+-	0.538
827	-	0.55029	0.11899	0.07696	0.05639	0.04346	0.03416	0.02684	0.02058	0.01467	0.00766	0.05	-1	0.292	+-	0.538
828	-	0.55029	0.11899	0.07696	0.05639	0.04346	0.03416	0.02684	0.02058	0.01467	0.00766	0.05	-1	0.292	+-	0.538
829	-	0.55029	0.11899	0.07696	0.05639	0.04346	0.03416	0.02684	0.02058	0.01467	0.00766	0.05	-1	0.292	+-	0.538
830	-	0.55029	0.11899	0.07696	0.05639	0.04346	0.03416	0.02684	0.02058	0.01467	0.00766	0.05	-1	0.292	+-	0.538
831	-	0.55029	0.11899	0.07696	0.05639	0.04346	0.03416	0.02684	0.02058	0.01467	0.00766	0.05	-1	0.292	+-	0.538
832	-	0.55029	0.11899	0.07696	0.05639	0.04346	0.03416	0.02684	0.02058	0.01467	0.00766	0.05	-1	0.292	+-	0.538
833	-	0.55029	0.11899	0.07696	0.05639	0.04346	0.03416	0.02684	0.02058	0.01467	0.00766	0.05	-1	0.292	+-	0.538
834	E	0.96157	0.03314	0.00396	0.00084	0.00027	0.00011	6e-05	3e-05	2e-05	1e-05	1e-05	-1	0.055	+-	0.026
835	D	0.00285	0.04859	0.10948	0.1376	0.14091	0.13082	0.11355	0.09213	0.06742	0.0352	0.12145	-5	0.703	+-	0.588
836	D	0.00143	0.03684	0.10348	0.1438	0.15212	0.14092	0.12008	0.095	0.06765	0.03437	0.10431	-5	0.682	+-	0.55
837	A	0.00717	0.07114	0.14526	0.17101	0.16045	0.13392	0.10377	0.0753	0.04966	0.02361	0.05872	-4	0.563	+-	0.454
838	E	0.04696	0.13885	0.15571	0.13158	0.1077	0.08963	0.07485	0.06079	0.04548	0.02456	0.12389	-3	0.63	+-	0.658
839	E	0.86444	0.09148	0.02038	0.008	0.00463	0.00321	0.00238	0.00177	0.00122	0.00062	0.00186	-1	0.077	+-	0.119
840	L	0.01091	0.11106	0.1998	0.20016	0.16075	0.1169	0.08041	0.05267	0.03178	0.01399	0.02156	-4	0.448	+-	0.307
841	D	0.58959	0.22838	0.08587	0.03792	0.02042	0.01258	0.00833	0.00564	0.00365	0.00176	0.00587	-1	0.142	+-	0.212
842	A	0.23463	0.22329	0.17261	0.12111	0.08414	0.05843	0.04024	0.02698	0.01684	0.0077	0.01403	-1	0.296	+-	0.295
843	I	0.00034	0.00918	0.02958	0.04882	0.06224	0.06994	0.0724	0.06938	0.0595	0.03616	0.54246	-11	1.572	+-	1.048
844	-	0.18764	0.11086	0.10898	0.10206	0.09243	0.08126	0.06911	0.05606	0.04158	0.02224	0.12778	-1	0.605	+-	0.716
845	-	0.07754	0.05795	0.06879	0.0754	0.07815	0.07733	0.07304	0.06512	0.05262	0.03042	0.34364	-11	1.122	+-	1.03
846	-	0.26019	0.13843	0.12337	0.10545	0.08772	0.07131	0.05642	0.04284	0.02993	0.01517	0.06917	-1	0.444	+-	0.577
847	-	0.06326	0.09078	0.12133	0.13074	0.12606	0.11305	0.09555	0.07578	0.05438	0.02794	0.10113	-4	0.618	+-	0.593
848	-	0.26903	0.14402	0.12866	0.10981	0.09087	0.07321	0.0572	0.04274	0.02928	0.01451	0.04067	-1	0.377	+-	0.435
849	-	0.0021	0.01005	0.02484	0.04143	0.05652	0.06787	0.07392	0.07341	0.06447	0.03977	0.54563	-11	1.57	+-	1.029
850	-	0.00197	0.00954	0.02381	0.04007	0.05515	0.06677	0.07329	0.0733	0.06479	0.0402	0.55112	-11	1.576	+-	1.022
851	-	0.70783	0.12387	0.06507	0.03886	0.02448	0.01579	0.01021	0.00647	0.00382	0.00166	0.00193	-1	0.123	+-	0.164
852	-	0.06288	0.0891	0.11814	0.12685	0.12234	0.11008	0.09361	0.07485	0.05425	0.02819	0.11971	-4	0.657	+-	0.65
853	S	0.77479	0.1494	0.04526	0.01648	0.00705	0.00339	0.00176	0.00094	0.0005	0.0002	0.00023	-1	0.086	+-	0.089
854	L	2e-05	0.001	0.00516	0.01245	0.0215	0.03069	0.03833	0.04263	0.04126	0.02772	0.77924	-11	2.019	+-	0.968
855	L	0.12611	0.21866	0.2154	0.16197	0.11002	0.071	0.04421	0.02645	0.01466	0.00596	0.00556	-2	0.315	+-	0.23
856	-	0.22179	0.16311	0.13323	0.10331	0.0819	0.06641	0.05394	0.04261	0.03109	0.01644	0.08618	-1	0.479	+-	0.619
857	-	0.55362	0.16595	0.09379	0.05694	0.03724	0.02585	0.01857	0.01335	0.00908	0.00456	0.02107	-1	0.208	+-	0.359
858	-	0.22348	0.17744	0.14775	0.11202	0.08485	0.06527	0.05038	0.03802	0.02664	0.01359	0.06056	-1	0.419	+-	0.54
859	-	0.64326	0.12534	0.0732	0.04852	0.0339	0.02421	0.01732	0.01211	0.0079	0.00378	0.01046	-1	0.167	+-	0.273
860	-	0.01708	0.0617	0.10671	0.12529	0.12407	0.11216	0.09534	0.07636	0.05569	0.02927	0.19634	-11	0.854	+-	0.835
861	-	0.49919	0.23555	0.12413	0.06285	0.03335	0.01879	0.01108	0.00665	0.00383	0.00166	0.00294	-1	0.161	+-	0.183
862	-	0.43863	0.23603	0.14032	0.07861	0.04483	0.0263	0.01571	0.00934	0.00525	0.0022	0.00278	-1	0.184	+-	0.192
863	-	0.20984	0.27111	0.21206	0.13095	0.07638	0.04438	0.02592	0.01499	0.00819	0.00332	0.00288	-2	0.252	+-	0.198
864	-	0.34361	0.21946	0.15912	0.1054	0.06796	0.04333	0.02728	0.01671	0.00954	0.00399	0.0036	-1	0.23	+-	0.214
865	-	0.01212	0.07352	0.14273	0.17047	0.16346	0.13865	0.10821	0.07837	0.05112	0.02384	0.03751	-4	0.523	+-	0.355
866	-	0.22395	0.2328	0.16322	0.10445	0.07206	0.05373	0.04154	0.03178	0.02263	0.01171	0.04212	-2	0.354	+-	0.439
867	-	0.26897	0.21405	0.17382	0.12278	0.08259	0.05438	0.03519	0.02212	0.01296	0.00557	0.00756	-1	0.269	+-	0.253
868	-	0.12793	0.14125	0.14746	0.12956	0.10685	0.0856	0.06704	0.05072	0.03551	0.01812	0.08997	-3	0.535	+-	0.618
869	-	0.605	0.22551	0.09439	0.03867	0.01722	0.00852	0.00461	0.00262	0.00147	0.00062	0.00137	-1	0.123	+-	0.141
870	-	0.79158	0.13312	0.04397	0.01634	0.00695	0.00339	0.00185	0.00109	0.00064	0.00029	0.00077	-1	0.086	+-	0.103
871	-	0.01322	0.06019	0.10601	0.12859	0.13291	0.12511	0.10977	0.08973	0.06603	0.03464	0.1338	-11	0.721	+-	0.634
872	-	0.00763	0.04334	0.08704	0.11504	0.1268	0.12585	0.11553	0.09819	0.07471	0.04031	0.16555	-11	0.795	+-	0.671
873	-	0.12997	0.18787	0.1847	0.14988	0.11327	0.08204	0.05737	0.03846	0.02382	0.01077	0.02185	-2	0.37	+-	0.34
874	-	0.00181	0.02341	0.0563	0.07692	0.08535	0.08615	0.08186	0.07318	0.05931	0.03442	0.42128	-11	1.326	+-	1.031
875	-	0.07981	0.14936	0.16607	0.14222	0.11275	0.08786	0.06813	0.0518	0.03676	0.01907	0.08617	-3	0.535	+-	0.577
876	-	0.06653	0.1841	0.19924	0.15905	0.11699	0.08409	0.05978	0.04159	0.02711	0.01303	0.04847	-3	0.447	+-	0.468
877	-	0.37734	0.22879	0.15371	0.09511	0.05825	0.03586	0.02212	0.01343	0.00768	0.00325	0.00445	-1	0.213	+-	0.219
878	-	0.39506	0.23952	0.15317	0.08886	0.05136	0.03031	0.01822	0.01094	0.00624	0.00265	0.00367	-1	0.2	+-	0.205
879	-	0.30012	0.21247	0.16026	0.11021	0.0746	0.05059	0.03427	0.02281	0.01424	0.00655	0.0139	-1	0.272	+-	0.298
880	-	0.53969	0.22052	0.10842	0.05444	0.02991	0.01785	0.01122	0.00715	0.00435	0.00197	0.00448	-1	0.157	+-	0.203
881	-	0.94328	0.04639	0.00784	0.00174	0.00048	0.00016	6e-05	3e-05	1e-05	0	0	-1	0.057	+-	0.033
882	-	0.55029	0.11899	0.07696	0.05639	0.04346	0.03416	0.02684	0.02058	0.01467	0.00766	0.05	-1	0.292	+-	0.538
883	-	0.55029	0.11899	0.07696	0.05639	0.04346	0.03416	0.02684	0.02058	0.01467	0.00766	0.05	-1	0.292	+-	0.538
884	-	0.44534	0.25395	0.14108	0.07294	0.03885	0.02157	0.0123	0.00702	0.00381	0.00154	0.00159	-1	0.171	+-	0.17
885	-	0.00031	0.00743	0.03079	0.06366	0.09405	0.11383	0.12006	0.11287	0.09266	0.05307	0.31128	-11	1.115	+-	0.838
886	-	0.00074	0.01222	0.03798	0.06426	0.08309	0.09241	0.09276	0.08508	0.0694	0.04003	0.42201	-11	1.346	+-	1.014
887	-	0.84144	0.10287	0.03072	0.01206	0.00574	0.00309	0.00177	0.00104	0.00059	0.00025	0.00043	-1	0.077	+-	0.088
888	-	0.00811	0.08364	0.17131	0.19255	0.16858	0.1304	0.09371	0.06335	0.03914	0.01755	0.03164	-4	0.492	+-	0.353
889	-	0.00159	0.02734	0.08271	0.13001	0.15185	0.15016	0.13287	0.10701	0.07654	0.03873	0.10119	-5	0.694	+-	0.522
890	-	0.41313	0.23159	0.14561	0.08557	0.05058	0.03048	0.01859	0.01124	0.00643	0.00273	0.00406	-1	0.198	+-	0.211
891	-	0.3525	0.21356	0.15296	0.10221	0.06723	0.04398	0.02849	0.01799	0.01059	0.00458	0.00592	-1	0.235	+-	0.237
892	-	0.00173	0.02027	0.05791	0.09222	0.11261	0.11863	0.11319	0.09909	0.07743	0.04291	0.26402	-11	1.011	+-	0.832
893	-	0.78686	0.13817	0.04602	0.01663	0.00663	0.00292	0.00141	0.00072	0.00036	0.00014	0.00014	-1	0.084	+-	0.084
894	-	0.19619	0.25965	0.21412	0.13882	0.0834	0.04884	0.02824	0.01599	0.0085	0.00335	0.00289	-2	0.261	+-	0.202
895	-	0.30893	0.15318	0.12773	0.10261	0.08063	0.06224	0.04704	0.03431	0.02316	0.01141	0.04875	-1	0.373	+-	0.509
896	-	0.40617	0.17585	0.12945	0.09273	0.06555	0.04587	0.03163	0.02116	0.01316	0.006	0.01244	-1	0.245	+-	0.298
897	-	0.24101	0.13437	0.12472	0.11035	0.09446	0.07853	0.06318	0.0485	0.03406	0.01726	0.05355	-1	0.42	+-	0.479
898	-	0.77517	0.11397	0.05102	0.02634	0.01456	0.00835	0.00487	0.00282	0.00155	0.00063	0.00071	-1	0.098	+-	0.123
899	-	0.332	0.16126	0.13179	0.10375	0.07982	0.06025	0.04443	0.03156	0.02069	0.00987	0.02457	-1	0.309	+-	0.37
900	-	0.64646	0.12567	0.07317	0.04832	0.03361	0.02388	0.01698	0.01181	0.00765	0.00363	0.00882	-1	0.162	+-	0.255
901	-	0.16044	0.09732	0.0982	0.09438	0.0877	0.07911	0.06902	0.05742	0.04367	0.02394	0.1888	-11	0.752	+-	0.86
902	-	0.1383	0.08611	0.08913	0.0878	0.08356	0.07713	0.0688	0.05848	0.0454	0.02539	0.23988	-11	0.872	+-	0.941
903	-	0.11446	0.17681	0.18332	0.15223	0.11639	0.08548	0.06097	0.04191	0.02667	0.0124	0.02936	-3	0.396	+-	0.376
904	-	0.00296	0.0441	0.11671	0.16192	0.16878	0.15074	0.12186	0.09062	0.0604	0.0287	0.05322	-5	0.581	+-	0.403
905	-	0.84981	0.10276	0.02869	0.01009	0.00428	0.00207	0.00109	0.0006	0.00032	0.00013	0.00017	-1	0.074	+-	0.073
906	-	0.00031	0.00646	0.02377	0.04592	0.06632	0.08122	0.08873	0.08768	0.07632	0.04655	0.47671	-11	1.424	+-	0.967
907	-	0.00839	0.09137	0.18225	0.19804	0.16802	0.12653	0.08897	0.0591	0.036	0.01595	0.02536	-4	0.471	+-	0.321
908	-	0.35075	0.18924	0.1317	0.09162	0.06632	0.04945	0.0371	0.02718	0.01847	0.00914	0.02903	-1	0.298	+-	0.395
909	-	0.26359	0.20124	0.16402	0.11972	0.08472	0.05927	0.04093	0.02747	0.01714	0.00783	0.01407	-1	0.294	+-	0.299
910	E	0.96645	0.02992	0.00289	0.00049	0.00014	5e-05	2e-05	1e-05	1e-05	0	0	-1	0.054	+-	0.023
911	D	0.35256	0.20821	0.13323	0.0903	0.06509	0.04824	0.03567	0.02556	0.01688	0.00808	0.01619	-1	0.265	+-	0.312
912	R	0.00051	0.01671	0.05813	0.09408	0.11216	0.11575	0.10962	0.09631	0.07604	0.04271	0.278	-11	1.034	+-	0.843
913	D	0.88577	0.08824	0.01682	0.00482	0.00195	0.00099	0.00057	0.00034	0.0002	9e-05	0.00021	-1	0.066	+-	0.062
914	E	0.85545	0.10926	0.02374	0.00679	0.00251	0.00111	0.00056	0.00029	0.00015	6e-05	7e-05	-1	0.07	+-	0.061
915	P	0.86243	0.106	0.02144	0.00596	0.0022	0.00098	0.00049	0.00026	0.00013	5e-05	6e-05	-1	0.069	+-	0.058
916	Q	0.52863	0.26988	0.10986	0.04554	0.02151	0.01129	0.00628	0.00354	0.00191	0.00077	0.00079	-1	0.137	+-	0.136
917	V	0.1926	0.26231	0.20402	0.12812	0.07939	0.05068	0.03303	0.02138	0.01303	0.00585	0.00961	-2	0.281	+-	0.257
918	R	0.30004	0.29528	0.18883	0.1005	0.05287	0.02875	0.01614	0.00912	0.00491	0.00197	0.00159	-1	0.207	+-	0.174
919	K	0.70078	0.19485	0.06431	0.02228	0.00895	0.00418	0.00219	0.00121	0.00066	0.00027	0.00033	-1	0.098	+-	0.099
920	L	0.40854	0.20101	0.1297	0.08472	0.05783	0.04054	0.02849	0.01954	0.01245	0.0058	0.01137	-1	0.232	+-	0.28
921	S	0.6798	0.19769	0.06933	0.02635	0.01201	0.00641	0.00374	0.00223	0.00127	0.00054	0.00063	-1	0.106	+-	0.116
922	F	0.04126	0.2326	0.27012	0.19047	0.11513	0.06674	0.03845	0.02198	0.01196	0.00488	0.0064	-3	0.328	+-	0.222
923	W	0.97352	0.0243	0.00196	0.0002	2e-05	0	0	0	0	0	0	-1	0.053	+-	0.018
924	S	0.00666	0.08447	0.17546	0.19085	0.16236	0.12451	0.0905	0.06275	0.04009	0.01865	0.04372	-4	0.513	+-	0.406
[truncated: 674 more rows]

## Sheet: Table S10
Table S10. The Bayes Empirical Bayes (BEB) probabilities of all aligned sites in 26 LCT genes
[truncated: 1,003 more rows]
